# Supplementary material for: Hyperammonemia induces programmed liver cell death
Source: Sci Adv. 2025 Mar 7;11(10):eado1648. doi: 10.1126/sciadv.ado1648 (PMC11887801; doi:10.1126/sciadv.ado1648)
Supplement: Supplementary file 2 — Tables S2 to S6 [file sciadv.ado1648_tables_s2_to_s6.zip]

Archive with 5 entries (5 files):
- ado1648_table_s2.xlsx
- ado1648_table_s3.xlsx
- ado1648_table_s4.xlsx
- ado1648_table_s5.xlsx
- ado1648_table_s6.xlsx
