# Supplementary material for: Hyperammonemia induces programmed liver cell death
Source: Sci Adv. 2025 Mar 7;11(10):eado1648. doi: 10.1126/sciadv.ado1648 (PMC11887801; doi:10.1126/sciadv.ado1648)
Supplement: Supplementary file 2 — Tables S2 to S6 [file sciadv.ado1648_tables_s2_to_s6.zip › ado1648_table_s2.xlsx]

## Sheet: Table S2. Annotated metabolites
LC conditions	Variable	Metabolite	RT (min)	m/z	Ion type	Internal reference number	Kegg Number	Chemical class	Identification status (a: m/z of reference, b, RT of reference, c: MS² of reference, d: interpretation of MS²)	MS/MS validation	Dot Product	Reverse dot product	Remarks
C18	M105T69	3-Hydroxybutyric acid	1.14867	105.055	[M+H]+	356	C03197	Organic Acids and Derivatives	a, b
C18	M282T86	Methyladenosine	1.42817	282.12	[M+H]+	237	C02494	Nucleosides, Nucleotides, and Analogues	a, b, c	MS-DIAL	510	879	1/1 fragment ions
C18	M170T35	Methylhistidine/Histidine methyl ester	0.589167	170.092	[M+H]+	41/1069	C01159/NA	Amino Acids, Peptides, and Analogues	a, b, c	Manual			4/4 fragment ions, 2/2 fragment ions
C18	M157T77_1	2,5-Furandicarboxylic acid	1.27967	157.013	[M+H]+	1211	NA	Aromatic Heteromonocyclic Compounds	a, b
C18	M139T74_2	Aminopyridine carboxylic acid	1.23467	139.05	[M+H]+				a, b
C18	M137T39	Methylnicotinamide	0.653833	137.071	[M+H]+	1144/1103/1112		Aromatic Heteromonocyclic Compounds/Aromatic Heteromonocyclic Compounds/Aromatic Heteromonocyclic Compounds	a, b
C18	M283T95	2-O-Methylinosine	1.57717	283.103	[M+H]+	1115		Nucleosides, Nucleotides, and Analogues	a, b
C18	M154T73_2	3-Aminosalicylic acid	1.215	154.05	[M+H]+	675	NA	Aromatic Homomonocyclic Compounds	a, b, c	Manual			4/4 fragment ions
C18	M140T74_2	3-Hydroxypicolinic acid/Isonicotinic acid N-oxide/Nicotinic acid N-oxide/6-Hydroxypyridine-3-carboxylic acid/5-Hydroxynicotinic acid/Picolinic acid N-oxide	1.235	140.034	[M+H]+				a, b
C18	M126T33_7	Methylhistamine	0.555667	126.102	[M+H]+	238/1100	NA/C05127	Aromatic Heteromonocyclic Compounds/Aromatic Heteromonocyclic Compounds	a, b, c	MS-DIAL	655	765	5/6 fragment ions
C18	M146T43_2	4-Guanidinobutyric acid	0.7135	146.092	[M+H]+	276	C01035	Amino Acids, Peptides, and Analogues	a, b, c	MS-DIAL	893	719	5/7 fragment ions
C18	M168T43_2	4-Hydroxy-phenylglycine/Pyridoxal	0.721167	168.065	[M+H]+	1029/255			a, b
C18	M184T76_2	4-Pyridoxic acid	1.26433	184.06	[M+H]+	678	C00847	Aromatic Heteromonocyclic Compounds	a, b, c	Manual			2/2 fragment ions
C18	M118T44_5	5-Aminovaleric acid	0.736667	118.086	[M+H]+	211	C00431	Amino Acids, Peptides, and Analogues	a, b, c	Manual			5/7 fragment ions
C18	M221T76_1	5-hydroxy-tryptophan	1.2655	221.092	[M+H]+	191		Amino Acids, Peptides, and Analogues	a, b, c	Manual			2/2 fragment ions
C18	M134T327	5-Hydroxyindole	5.44933	134.06	[M+H]+	1148	NA	NA	a, b, c	MS-DIAL	341	821	3/3 fragment ions
C18	M192T262	5-Hydroxyindoleacetic acid	4.37333	192.066	[M+H]+	239	C05635	Aromatic Heteropolycyclic Compounds	a, b, c	MS-DIAL	766	840	1/1 fragment ions
C18	M460T135	5-Methyltetrahydrofolic acid	2.25083	460.193	[M+H]+	788	C00440	Aromatic Heteropolycyclic Compounds	a, b, c	MS-DIAL	524	864	4/4 fragment ions
C18	M298T50	7-Methylguanosine	0.836167	298.114	[M+H]+	1043	NA	Nucleosides, Nucleotides, and Analogues	a, b, c	MS-DIAL	370	750	1/1 fragment ions
C18	M146T41	Acetylcholine	0.678	146.117	[M+H]+	682	C01996	Aliphatic Acyclic Compounds	a, b
C18	M204T46	Acetylcarnitin	0.7675	204.123	[M+H]+	86	C02571	Lipids	a, b, c	MS-DIAL	813	959	4/4 fragment ions
C18	M253T149_2	Ala-Tyr (alanyltyrosine)	2.48933	253.118	[M+H]+	1037	NA	Amino Acids, Peptides, and Analogues	a, b, c	MS-DIAL	472	927	4/4 fragment ions
C18	M162T43	AlphaAminoadipic acid	0.721333	162.076	[M+H]+	113	C00956	Amino Acids, Peptides, and Analogues	a, b, c	MS-DIAL	557	955	6/6 fragment ions
C18	M271T443	Apigenin (flavone)/Genistein	7.38433	271.06	[M+H]+	431/513	C01477/C06563	Aromatic Heteropolycyclic Compounds/Aromatic Heteropolycyclic Compounds	a, b
C18	M177T48_1	Ascorbic acid	0.7975	177.039	[M+H]+	73	C00072	Aliphatic Heteromonocyclic Compounds	a, b
C18	M281T232	Asp-Phe	3.87233	281.113	[M+H]+	1160	NA	Amino Acids, Peptides, and Analogues	a, b, c	MS-DIAL	767	859	10/10 fragment ions
C18	M109T56	Benzyl alcohol	0.94	109.065	[M+H]+	438	C00556	Aromatic Homomonocyclic Compounds	a, b, c	MS-DIAL	773	722	8/8 fragment ions
C18	M245T55_2	beta-Pseudouridine	0.9235	245.077	[M+H]+	1138	C02067	Carbohydrates and Carbohydrate Conjugates	a, b, c	Manual			4/6 fragment ions
C18	M245T298	Biotin	4.95867	245.095	[M+H]+	62	C00120	Aliphatic Heteropolycyclic Compounds	a, b, c	Manual			1/1 fragment ions
C18	M162T40_4	Carnitine	0.664333	162.112	[M+H]+	92	C15025	Aliphatic Acyclic Compounds	a, b, c	MS-DIAL	981	989	4/4 fragment ions
C18	M409T512	Cholic acid	8.532	409.294	[M+H]+	89	C00695	Lipids	a, b
C18	M104T39_2	Choline	0.651167	104.107	[M+H]+	240	C00114	Aliphatic Acyclic Compounds	a, b, c	MS-DIAL	880	880	2/2 fragment ions
C18	M132T43	trans-3-Hydroxy-proline	0.710833	132.065	[M+H]+	912		Amino Acids, Peptides, and Analogues	a, b, c	Manual			2/2 fragment ions
C18	M347T462	Corticosterone	7.707	347.221	[M+H]+	338	C02140	Lipids	a, b, c	MS-DIAL	789	877	5/5 fragment ions
C18	M132T42	Creatine	0.699833	132.077	[M+H]+	694	C00300	Amino Acids, Peptides, and Analogues	a, b, c	MS-DIAL	838	877	4/4 fragment ions
C18	M330T68	Cyclic AMP	1.13333	330.059	[M+H]+	241	C00575	Nucleosides, Nucleotides, and Analogues	a, b
C18	M179T44	Gluconic acid lactone	0.740667	179.055	[M+H]+	467	C00198	Carbohydrates and Carbohydrate Conjugates	a, b
C18	M149T50	Ribonic acid-gamma-lactone/2-Hydroxyglutaric acid	0.839667	149.046	[M+H]+	468/803	NA/C01087	NA/Organic Acids and Derivatives	a, b
C18	M161T41	Ala-Ala	0.686333	161.092	[M+H]+	470	C00993	Amino Acids, Peptides, and Analogues	a, b
C18	M129T42	Dihydrothymine	0.694	129.066	[M+H]+	1114	C00906	Aliphatic Heteromonocyclic Compounds	a, b, c	Manual			6/6 fragment ions
C18	M442T262	Folic acid	4.35867	442.147	[M+H]+	49	C00504	Aromatic Heteropolycyclic Compounds	a, b, c	MS-DIAL	667	959	4/4 fragment ions
C18	M474T256	Folinic acid	4.271	474.173	[M+H]+	763	C03479	Aromatic Heteropolycyclic Compounds	a, b, c	MS-DIAL	198	712	2/2 fragment ions
C18	M87T40	Gamma butyrolactone	0.663833	87.0436	[M+H]+	891	C01770	Aliphatic Heteromonocyclic Compounds	a, b, c	MS-DIAL	309	849	2/2 fragment ions
C18	M279T681	gamma-Linolenic acid	11.3502	279.231	[M+H]+	707	C06426	Lipids	a, b
C18	M308T49_5	Glutathione	0.8135	308.091	[M+H]+	130	C00051	Amino Acids, Peptides, and Analogues	a, b, c	MS-DIAL	853	869	14/14 fragment ions
C18	M285T404	Glycitein	6.733	285.075	[M+H]+	518	C14536	Aromatic Heteropolycyclic Compounds	a, b, c	MS-DIAL	239	750	1/1 fragment ions
C18	M466T469	Glycocholic acid	7.82317	466.316	[M+H]+	1	C01921	Lipids	a, b, c	MS-DIAL	739	887	9/9 fragment ions
C18	M450T472_2	Glycoursodeoxycholic acid	7.85967	450.321	[M+H]+	1040	NA	Lipids	a, b
C18	M152T92	Guanine	1.52867	152.057	[M+H]+	1102	C00242	Aromatic Heteropolycyclic Compounds	a, b, c	MS-DIAL	886	822	3/4 fragment ions
C18	M261T47	Hexose-phosphates	0.7815	261.037	[M+H]+			Carbohydrates and Carbohydrate Conjugates	a, b, c	MS-DIAL	921	967	9/9 fragment ions
C18	M180T270_2	Hippuric acid	4.50183	180.066	[M+H]+	117	C01586	Amino Acids, Peptides, and Analogues	a, b, c	MS-DIAL	655	747	2/2 fragment ions
C18	M127T40	Imidazoleacetic acid	0.674	127.05	[M+H]+	224	C05828	Aromatic Heteromonocyclic Compounds	a, b, c	MS-DIAL	145	818	2/2 fragment ions
C18	M157T41	Imidazolelactic acid	0.6895	157.061	[M+H]+	283	C05132	Aromatic Heteromonocyclic Compounds	a, b, c	Manual			2/2 fragment ions
C18	M206T348	Indolelactic acid	5.80367	206.081	[M+H]+	221	C02043	Aromatic Heteropolycyclic Compounds	a, b, c	Manual			6/7 fragment ions
C18	M190T269	Kynurenic acid	4.47917	190.05	[M+H]+	265	C01717	Amino Acids, Peptides, and Analogues	a, b, c	MS-DIAL	839	868	4/4 fragment ions
C18	M223T40	Cystathionine	0.671	223.074	[M+H]+	259	C02291	Amino Acids, Peptides, and Analogues	a, b, c	Manual			2/4 fragment ions
C18	M122T43	Cysteine	0.718667	122.027	[M+H]+	26	C00097	Amino Acids, Peptides, and Analogues	a, b, c	MS-DIAL	857	823	4/4 fragment ions
C18	M209T126	Kynurenine	2.09433	209.092	[M+H]+	50	C00328	Amino Acids, Peptides, and Analogues	a, b, c	MS-DIAL	911	924	12/12 fragment ions
C18	M132T63_3	Norleucine	1.0555	132.102	[M+H]+	993	C01933	Amino Acids, Peptides, and Analogues	a, b, c	MS-DIAL	854	876	2/2 fragment ions
C18	M130T59_2	Pyroglutamic acid	0.984167	130.05	[M+H]+	950/352	C01879/C02237	Aliphatic Heteromonocyclic Compounds/Aliphatic Heteromonocyclic Compounds	a, b, c	MS-DIAL	406	874	6/6 fragment ions
C18	M119T52	Threonic acid lactone	0.8625	119.035	[M+H]+	1135		Aliphatic Heteromonocyclic Compounds	a, b, c	MS-DIAL	853	712	2/3 fragment ions
C18	M131T53	Mesaconic acid	0.884	131.034	[M+H]+	562	C01732	Lipids	a, b, c	Manual			5/7 fragment ions
C18	M150T50_4	Methionine	0.828167	150.058	[M+H]+	28	C00073	Amino Acids, Peptides, and Analogues	a, b, c	MS-DIAL	991	997	8/8 fragment ions
C18	M141T42	Methylimidazoleacetic acid (MIAA)	0.704333	141.066	[M+H]+	224	C05828	Aromatic Heteromonocyclic Compounds	a, b, c	Manual			1/1 fragment ions
C18	M190T61	N-Acetyl glutamic acid	1.01233	190.071	[M+H]+	898/576	C00624/C00624	Amino Acids, Peptides, and Analogues	a, b, c	MS-DIAL	796	939	6/6 fragment ions
C18	M189T50_2	N-Acetyl glutamine	0.827833	189.087	[M+H]+	890		Amino Acids, Peptides, and Analogues	a, b, c	Manual			2/3 fragment ions
C18	M286T107	N4-Acetyl cytidine	1.77817	286.103	[M+H]+	1057		Nucleosides, Nucleotides, and Analogues	a, b
C18	M189T37	N6,N6,N6-Trimethyl lysine	0.609667	189.16	[M+H]+	726	C03793	Amino Acids, Peptides, and Analogues	a, b, c	MS-DIAL	918	962	4/4 fragment ions
C18	M188T34	N8-Acetyl spermidine	0.565667	188.176	[M+H]+	250	C01029	Organic Acids and Derivatives	a, b, c	MS-DIAL/Manual	387	572	5/6 fragment ions
C18	M196T246	N-Acetyl aminosalicylic acid	4.10783	196.061	[M+H]+	1129	NA	Benzenoids	a, b
C18	M222T44	N-Acetyl hexosamines	0.7295	222.097	[M+H]+			Carbohydrates and Carbohydrate Conjugates	a, b, c	MS-DIAL	537	931	10/10 fragment ions
C18	M164T89	N-Acetyl cystein	1.47617	164.038	[M+H]+	85	C06809	Amino Acids, Peptides, and Analogues	a, b
C18	M192T231	N-Acetyl methionine	3.8435	192.069	[M+H]+	904	C02712	Amino Acids, Peptides, and Analogues	a, b, c	MS-DIAL	275	911	7/9 fragment ions
C18	M208T336	N-Acetyl phenylalanine	5.594	208.097	[M+H]+	882	C03519	Amino Acids, Peptides, and Analogues	a, b, c	MS-DIAL	157	859	4/4 fragment ions
C18	M224T239	N-Acetyl tyrosine	3.97667	224.092	[M+H]+	1037	NA	Amino Acids, Peptides, and Analogues	a, b, c	Manual			4/4 fragment ions
C18	M175T45	N-Acetyl ornithine	0.749	175.108	[M+H]+	337		Amino Acids, Peptides, and Analogues	a, b, c	Manual			4/6 fragment ions
C18	M219T288	N-Acetyl serotonin	4.8055	219.113	[M+H]+	1062	C00978	Aromatic Heteropolycyclic Compounds	a, b, c	MS-DIAL (MoNA)	314	545	3/3 fragment ions
C18	M146T111_2	N-Isobutyrylglycine/4-Acetamidobutanoic acid	1.849	146.081	[M+H]+	1125/1051	NA/C02946	Amino Acids, Peptides, and Analogues/Lipids	a, b
C18	M217T43	N-α-acetylarginine	0.709833	217.129	[M+H]+	1177	NA	Amino Acids, Peptides, and Analogues	a, b
C18	M175T43_2	Nα-Acetyl asparagine	0.712167	175.071	[M+H]+	887	NA	Amino Acids, Peptides, and Analogues	a, b, c	Manual			6/6 fragment ions
C18	M288T473	Octanoylcarnitine	7.87683	288.217	[M+H]+	1118	C02838	Lipids	a, b
C18	M220T129_2	Pantothenic acid	2.14933	220.118	[M+H]+	58	C00864	Aliphatic Acyclic Compounds	a, b, c	MS-DIAL	689	933	9/12 fragment ions
C18	M151T50	Pentoses	0.830167	151.062	[M+H]+				a, b
C18	M137T52_4	Phenylacetic acid	0.862333	137.061	[M+H]+	116	C07086	Aromatic Homomonocyclic Compounds	a, b, c	Manual			3/4 fragment ions
C18	M194T300_2	Phenylacetylglycine	4.9945	194.081	[M+H]+	1054	C05598	Amino Acids, Peptides, and Analogues	a, b, c	MS-DIAL	780	837	3/3 fragment ions
C18	M166T99_9	Phenylalanine	1.6425	166.086	[M+H]+	27	C00079	Amino Acids, Peptides, and Analogues	a, b, c	MS-DIAL	746	746	4/4 fragment ions
C18	M173T44	Pro-Gly (prolylglycine)/Gly-Pro	0.7295	173.092	[M+H]+	1016/1109	NA/NA	NA/Amino Acids, Peptides, and Analogues	a, b, c	Manual			2/2 fragment ions
C18	M229T213	Pro-Leu	3.54917	229.155	[M+H]+	1060	NA	Amino Acids, Peptides, and Analogues	a, b
C18	M116T44_2	Proline	0.728667	116.071	[M+H]+	21	C00148	Amino Acids, Peptides, and Analogues	a, b, c	MS-DIAL	873	880	2/2 fragment ions
C18	M218T63	Propionylcarnitine	1.05267	218.138	[M+H]+	1117	C03017	Lipids	a, b, c	MS-DIAL	433	949	3/ fragment ions
C18	M337T464	Prostaglandin A1	7.7275	337.237	[M+H]+	605	C04685	Lipids	a, b
C18	M355T529	Prostaglandin E1	8.8235	355.247	[M+H]+	609	C04741	Lipids	a, b
C18	M89T33_3	Putrescine	0.5425	89.1072	[M+H]+	82	C00134	Aliphatic Acyclic Compounds	a, b
C18	M377T292_2	Riboflavin	4.86967	377.145	[M+H]+	74	C00255	Aromatic Heteropolycyclic Compounds	a, b, c	MS-DIAL	857	874	7/7 fragment ions
C18	M175T73_2	Shikimic acid	1.21217	175.06	[M+H]+	47	C00493	Aliphatic Homomonocyclic Compounds	a, b, c	Manual			3/6 fragment ions
C18	M380T66	S-Lactoylglutathione	1.0935	380.112	[M+H]+	623	C03451	Amino Acids, Peptides, and Analogues	a, b, c	MS-DIAL	742	831	10/10 fragment ions
C18	M146T31_3	Spermidine	0.51	146.165	[M+H]+	83	C00315	Aliphatic Acyclic Compounds	a, b, c	MS-DIAL	501	967	5/5 fragment ions
C18	M203T30_3	Spermine	0.493	203.223	[M+H]+	258	C00750	Aliphatic Acyclic Compounds	a, b, c	MS-DIAL	534	919	6/6 fragment ions
C18	M500T481	Taurodeoxycholic acid	8.02017	500.303	[M+H]+	105	C05463	Lipids	a, b, c	MS-DIAL	807	880	15+/15+ fragment ions
C18	M323T70	Thymidine 5'-monophosphate	1.17283	323.063	[M+H]+	746	C00364	Nucleosides, Nucleotides, and Analogues	a, b
C18	M127T103	Thymine	1.709	127.05	[M+H]+	1059	C00178	Aromatic Heteromonocyclic Compounds	a, b, c	MS-DIAL	781	847	5/5 fragment ions
C18	M76T39	Trimethylamine oxide (TMAO)	0.6555	76.0755	[M+H]+	233	C01104	Aliphatic Acyclic Compounds	a, b, c	Manual			2/2 fragment ions
C18	M253T73_2	Tyr-Ala (tyrosylalanine)/Ala-Tyr (alanyltyrosine)	1.2145	253.118	[M+H]+	1042	NA	Amino Acids, Peptides, and Analogues	a, b, c	MS-DIAL	330	808	1/1 fragment ions
C18	M182T57_5	Tyrosine	0.9445	182.081	[M+H]+	1026	NA	Amino Acids, Peptides, and Analogues	a, b, c	MS-DIAL	969	985	6/6 fragment ions
C18	M206T262	Xanthurenic acid	4.36817	206.045	[M+H]+	314	C02470	Amino Acids, Peptides, and Analogues	a, b, c	MS-DIAL	799	131	3/3 fragment ions
C18	M343T43_1	Disaccharides	0.7145	343.123	[M+H]+				a, b
C18	M251T52	γ-Glutamylcysteine	0.874167	251.069	[M+H]+	129	C00669	Amino Acids, Peptides, and Analogues	a, b, c	Manual			3/6 fragment ions
HILIC	M308T453	N-Acetylneuraminic acid	7.54767	308.1	[M-H]-	801	C19910	Carbohydrates and Carbohydrate Conjugates	a, b, c	MS-DIAL	934	929	5/5 fragment ions
HILIC	M209T91	Jasmonic acid	1.52183	209.119	[M-H]-	794	C08491	Lipids	a, b, c	MS-DIAL	130	504	3/4 fragment ions
HILIC	M165T92	Perillic acid	1.53967	165.093	[M-H]-	354	C11924	Lipids	a, b
HILIC	M215T89	beta-Hydroxylauric acid	1.48333	215.166	[M-H]-	1219	NA	Lipids	a, b, c	Manual			2/2 fragment ions
HILIC	M295T84	12-Hydroxyoctadecadienoic acid	1.39383	295.229	[M-H]-	360	NA	NA	a, b, c	MS-DIAL	699	927	2/2 fragment ions
HILIC	M159T436_2	Pimelic acid	7.2705	159.067	[M-H]-	996	C02656	Organic Acids and Derivatives	a, b, c	MS-DIAL	852	923	4/4 fragment ions
HILIC	M153T173	2,3-Dihydroxybenzoic acid/3,5-Dihydroxybenzoic acid/2,4-Dihydroxybenzoic acid/2,6-Dihydroxybenzoic acid	2.8825	153.02	[M-H]-	369/983/1067/1064	C00196/NA/NA/NA	Aromatic Homomonocyclic Compounds	a, b, c	MS-DIAL	406	900	3/3 fragment ions
HILIC	M265T572	2,3-Diphospho glyceric acid	9.53533	264.953	[M-H]-	669	C01159	Carbohydrates and Carbohydrate Conjugates	a, b, c	Manual			4/4 fragment ions
HILIC	M153T100	2,6-Dihydroxybenzoic acid	1.67033	153.02	[M-H]-	1064	NA/C00196	Aromatic Homomonocyclic Compounds	a, b, c	MS-DIAL	803	935	5/5 fragment ions
HILIC	M134T147	2′-Aminoacetophenone	2.44167	134.062	[M-H]-	896	NA	Aromatic Homomonocyclic Compounds	a, b, c	Manual			2/2 fragment ions
HILIC	M227T172	Deoxyuridine	2.86583	227.068	[M-H]-	895/148	C00526/C00526	Nucleosides, Nucleotides, and Analogues/Nucleosides, Nucleotides, and Analogues	a, b, c	MS-DIAL	258	755	6/7 fragment ions
HILIC	M306T504	2'-Deoxycytidine 5'-monophosphate	8.40317	306.051	[M-H]-	377	C00239	Nucleosides, Nucleotides, and Analogues	a, b
HILIC	M213T440	2-Deoxyribose 5-phosphate	7.3405	213.018	[M-H]-	832	C00673	Carbohydrates and Carbohydrate Conjugates	a, b, c	MS-DIAL	870	343	3/4 fragment ions
HILIC	M117T197	Hydroxy methylbutyric acid (α-Hydroxyisovaleric acid)/Hydroxypentanoic acid	3.2885	117.056	[M-H]-	903/976/967/1140	NA/NA/NA/NA	Lipids/Organic Acids and Derivatives/Lipids/Organic Acids and Derivatives	a, b, c	MS-DIAL			mixtures of both cpds
HILIC	M167T311	3,4-Dihydroxyphenylacetic acid/4-Methoxysalicylic acid/3-Hydroxymandelic acid/5-Methoxysalicylic acid/Vanillic acid	5.17833	167.036	[M-H]-	388/1101/970/985/236	C01161/NA/NA/NA/C06672	Aromatic Homomonocyclic Compounds/NA/Aromatic Homomonocyclic Compounds/NA/Aromatic Homomonocyclic Compounds	a, b
HILIC	M180T356_3	Tyrosine	5.9375	180.067	[M-H]-	36	C00082	Amino Acids, Peptides, and Analogues	a, b, c	MS-DIAL	973	995	4/4 fragment ions
HILIC	M346T470	5'-AMP	7.83817	346.057	[M-H]-	972	C00020	Nucleosides, Nucleotides, and Analogues	a, b, c	MS-DIAL	917	934	5/5 fragment ions
HILIC	M346T429	3'-AMP	7.1455	346.057	[M-H]-	176	C01367	Nucleosides, Nucleotides, and Analogues	a, b, c	MS-DIAL	933	933	4/4 fragment ions
HILIC	M121T99	3-Ethylphenol	1.65	121.066	[M-H]-	774	NA	NA	a, b, c	Manual			1/1 fragment ions
HILIC	M117T153	Hydroxymethylbutyric acid (β-Hydroxyisovaleric acid)/2-Hydroxypentanoic acid	2.548	117.056	[M-H]-	976/967/1140/903/1139/1124	NA/NA/NA/NA/NA/NA	Organic Acids and Derivatives/Lipids/Organic Acids and Derivatives/Lipids/Organic Acids and Derivatives/Organic Acids and Derivatives	a, b, c	MS-DIAL			mixtures of both cpds
HILIC	M161T517_4	3-Hydroxy-3-methylglutaric acid	8.62433	161.046	[M-H]-	676	C03761	Organic Acids and Derivatives	a, b, c	MS-DIAL	116	549	4/4 fragment ions
HILIC	M123T146	Methylcatechol	2.43533	123.046	[M-H]-			Aromatic Homomonocyclic Compounds/NA	a, b, c	MS-DIAL			2/2 fragment ions
HILIC	M187T92	3-hydroxydecanoic acid/10-hydroxydecanoic acid	1.53417	187.135	[M-H]-	192/193	NA/NA	Organic Acids and Derivatives/NA	a, b
HILIC	M137T156_3	3-Hydroxypicolinamide/Nicotinamide N-oxide	2.60267	137.036	[M-H]-	1075/942	NA/NA	NA/Aromatic Heteromonocyclic Compounds	a, b
HILIC	M156T146	3-Methylcrotonyl glycine	2.44083	156.067	[M-H]-	1137	NA	Amino Acids, Peptides, and Analogues	a, b, c	MS-DIAL	623	683	2/2 fragment ions
HILIC	M168T342	Methylhistidine	5.69583	168.078	[M-H]-	1013/1072	C01152/C01152	Amino Acids, Peptides, and Analogues/Amino Acids, Peptides, and Analogues	a, b, c	MS-DIAL	861	935	3/3 fragment ions
HILIC	M165T98	3-Phenoxypropionic acid/Methyl 4-hydroxyphenylacetate/2-Phenoxypropionic acid/4-(Hydroxymethyl)phenylacetic acid	1.63617	165.056	[M-H]-	310/311/303/317	NA/NA/NA/NA	Aromatic Homomonocyclic Compounds/NA/NA/NA	a, b
HILIC	M136T101	Pyridylacetic acid	1.67717	136.041	[M-H]-	1012/1009	NA/NA	Aromatic Heteromonocyclic Compounds/NA	a, b, c	MS-DIAL	580	675	2/2 fragment ions
HILIC	M178T115	3-succinoylpyridine	1.9205	178.051	[M-H]-	1127	C19569	Organic Acids and Derivatives	a, b, c	Manual			1/1 fragment ions
HILIC	M137T417	4-Amino-nicotinic acid	6.955	137.035	[M-H]-	1073	NA	NA	a, b, c	Manual			1/1 fragment ions
HILIC	M144T477	4-Guanidinobutyric acid	7.94933	144.078	[M-H]-	276	C01035	Amino Acids, Peptides, and Analogues	a, b, c	MS-DIAL	253	829	3/3 fragment ions
HILIC	M151T250	4-Hydroxy-2-methylbenzoic acid/3-Hydroxyphenyl acetate	4.16517	151.04	[M-H]-	330/1031	NA/C05593	NA/Aromatic Homomonocyclic Compounds	a, b
HILIC	M151T552	4-Hydroxy-3-methylbenzoic acid	9.20567	151.039	[M-H]-	331	NA	Aromatic Homomonocyclic Compounds	a, b
HILIC	M129T102	4-Methyl-2-oxovaleric acid	1.70467	129.056	[M-H]-	888	C00233	Lipids	a, b
HILIC	M154T125	4-Nitrocatechol	2.0765	154.015	[M-H]-	398	NA	NA	a, b, c	MS-DIAL	193	824	2/2 fragment ions
HILIC	M337T512	5-Aminoimidazole-4-carboxamide-1-b-D-ribofuranosyl 5'-monophosphate	8.52733	337.057	[M-H]-	653	NA	NA	a, b, c	MS-DIAL	669	958	6/6 fragment ions
HILIC	M137T269	5-Aminopyridine-3-carboxylic acid/6-Aminopyridine-3-carboxylic acid/4-Imidazoleacrylic acid (urocanic acid)/Nicotinamide N-oxide	4.48583	137.036	[M-H]-	1071/1079/677/942	NA/NA/C00785/NA	NA/NA/Aromatic Heteromonocyclic Compounds/Aromatic Heteromonocyclic Compounds	a, b
HILIC	M190T398	5-Hydroxyindoleacetic acid	6.635	190.052	[M-H]-	239	C05635	Aromatic Heteropolycyclic Compounds	a, b
HILIC	M240T206	5-Methyldeoxycytidine	3.44083	240.1	[M-H]-	139	C03592	Nucleosides, Nucleotides, and Analogues	a, b, c	Manual			4/4 fragment ions
HILIC	M217T565	5-Sulfosalicylic acid	9.4195	216.982	[M-H]-	994	NA	NA	a, b, c	Manual			2/3 fragment ions
HILIC	M315T81_2	5α-Pregnane-3,20-dione	1.34233	315.234	[M-H]-	403	C03681	Lipids	a, b, c	Manual			3/4 fragment ions
HILIC	M236T344	6-Biopterin	5.7325	236.08	[M-H]-	407	C06313	Aromatic Heteropolycyclic Compounds	a, b, c	MS-DIAL	747	867	5/5 fragment ions
HILIC	M167T148	6-Methoxysalicylic acid/Dehydroacetic acid/3-Methoxysalicylic acid/Isovanillic acid	2.4605	167.035	[M-H]-	1094/1090/1091/1098	NA/NA/NA/NA	NA/Aromatic Heteromonocyclic Compounds/Aromatic Homomonocyclic Compounds/NA	a, b
HILIC	M238T363	7,8-Dihydro-L-biopterin	6.05433	238.095	[M-H]-	409	C02953	Aromatic Heteropolycyclic Compounds	a, b, c	Manual			4/4 fragment ions
HILIC	M319T82	8-Hydroxy-eicosatetraenoic acid	1.37367	319.229	[M-H]-	662	C14776	Lipids	a, b
HILIC	M181T275	Methyluric acid	4.588	181.037	[M-H]-	1032/1041	NA/C16359	Aromatic Heteropolycyclic Compounds/Aromatic Heteropolycyclic Compounds	a, b, c	Manual			3/3 fragment ions
HILIC	M134T206	Adenine	3.434	134.048	[M-H]-	111	C00147	Aromatic Heteropolycyclic Compounds	a, b, c	MS-DIAL	875	875	2/2 fragment ions
HILIC	M558T499	Adenosine diphosphate ribose	8.32267	558.065	[M-H]-	140	C00301	Nucleosides, Nucleotides, and Analogues	a, b, c	Manual			4/4 fragment ions
HILIC	M588T586	Adenosine diphosphoglucose	9.77183	588.077	[M-H]-	419	C00498	Nucleosides, Nucleotides, and Analogues	a, b, c	Manual			2/4 fragment ions
HILIC	M426T548	ADP	9.13433	426.023	[M-H]-	178	C00008	Nucleosides, Nucleotides, and Analogues	a, b, c	MS-DIAL	710	837	7/8 fragment ions
HILIC	M175T499	Allantoic acid	8.313	175.048	[M-H]-	425	C00499	Amino Acids, Peptides, and Analogues	a, b, c	Manual			1/3 fragment ions (most intense)
HILIC	M157T436_3	Allantoin	7.26983	157.037	[M-H]-	426	C01551	Aliphatic Heteromonocyclic Compounds	a, b, c	MS-DIAL	938	938	5/5 fragment ions
HILIC	M193T165	Aminohippuric acid	2.74983	193.063	[M-H]-	84	D06890	Amino Acids, Peptides, and Analogues	a, b, c	Manual			2/2 fragment ions
HILIC	M311T80_2	Arachidic acid	1.33333	311.296	[M-H]-	686	C06425	Lipids	a, b
HILIC	M173T618	Arginine	10.2968	173.105	[M-H]-	35	C00062	Amino Acids, Peptides, and Analogues	a, b, c	Manual			2/2 fragment ions
HILIC	M289T550	Argininosuccinic acid	9.16333	289.116	[M-H]-	687	C03406	Amino Acids, Peptides, and Analogues	a, b, c	Manual			9/10 fragment ions
HILIC	M131T463	Asparagine	7.71117	131.047	[M-H]-	33	C00152	Amino Acids, Peptides, and Analogues	a, b, c	MS-DIAL	847	955	7/7 fragment ions
HILIC	M334T437	Aspartylglycosamine	7.28217	334.127	[M-H]-	578	C04540	Amino Acids, Peptides, and Analogues	a, b, c	Manual			5/5 fragment ions
HILIC	M506T537	ATP	8.95433	505.99	[M-H]-	55	C00002	Nucleosides, Nucleotides, and Analogues	a, b, c	Manual			3/3 fragment ions
HILIC	M339T78_2	Behenic acid	1.29417	339.327	[M-H]-	435	C08281	Lipids	a, b
HILIC	M171T89	Capric acid	1.477	171.14	[M-H]-	45	C01571	Lipids	a, b
HILIC	M200T93	Caprylolyglycine	1.55233	200.13	[M-H]-	1199	NA	Amino Acids, Peptides, and Analogues	a, b, c	Manual			1/2 fragment ions
HILIC	M225T474_2	Carnosine	7.90683	225.1	[M-H]-	277	C00386	Amino Acids, Peptides, and Analogues	a, b, c	Manual			5/5 fragment ions
HILIC	M301T81	Eicosapentaenoic acid	1.356	301.218	[M-H]-	448	C06428	Lipids	a, b, c	MS-DIAL	819	805	3/4 fragment ions
HILIC	M129T507	Citraconic acid	8.45817	129.02	[M-H]-	451	C02226	Lipids	a, b, c	Manual			1/1 fragment ions
HILIC	M191T583_6	Citric acid/Isocitric acid	9.71583	191.02	[M-H]-	14/46	C00158/C00311	Organic Acids and Derivatives/Organic Acids and Derivatives	a, b, c	MS-DIAL	968	968	6/6 fragment ions
HILIC	M130T462	Creatine	7.69517	130.063	[M-H]-	694	C00300	Amino Acids, Peptides, and Analogues	a, b, c	MS-DIAL	309	735	1/1 fragment ions
HILIC	M540T487	Cyclic ADP-ribose (cADPR)	8.11867	540.055	[M-H]-	1001	NA	NA	a, b, c	Manual			4/7 fragment ions
HILIC	M221T530	Cystathionine	8.83383	221.061	[M-H]-	127	C00542	Amino Acids, Peptides, and Analogues	a, b, c	MS-DIAL	885	932	3/3 fragment ions
HILIC	M242T328_2	Cytidine	5.46	242.079	[M-H]-	10	C00475	Nucleosides, Nucleotides, and Analogues	a, b, c	MS-DIAL	944	658	6/8 fragment ions
HILIC	M487T522	Cytidine 5'-diphosphocholine	8.69233	487.101	[M-H]-	463	C00307	Nucleosides, Nucleotides, and Analogues	a, b, c	MS-DIAL	655	740	4/5 fragment ions
HILIC	M110T328	Cytosine	5.462	110.036	[M-H]-	142	C00380	Aromatic Heteromonocyclic Compounds	a, b, c	Manual			3/3 fragment ions
HILIC	M191T434	Quinic acid	7.23483	191.056	[M-H]-	465	C06746	Aliphatic Homomonocyclic Compounds	a, b, c	Manual			4/4 fragment ions
HILIC	M151T389_1	Arabitol/Adonitol	6.4825	151.061	[M-H]-	659/713/684	C01904/C00532/C00474	Carbohydrates and Carbohydrate Conjugates/Carbohydrates and Carbohydrate Conjugates/Carbohydrates and Carbohydrate Conjugates	a, b
HILIC	M330T438	dAMP	7.294	330.062	[M-H]-	144	C00360	Nucleosides, Nucleotides, and Analogues	a, b, c	MS-DIAL	805	842	5/5 fragment ions
HILIC	M491T99	Deoxycorticosterone 21-glucoside	1.65817	491.264	[M-H]-	778	NA	NA	a, b
HILIC	M258T498_2	Glucosamine phosphate	8.29367	258.039	[M-H]-	701	C00352	Carbohydrates and Carbohydrate Conjugates	a, b, c	MS-DIAL	958	869	5/5 fragment ions
HILIC	M193T509	Glucuronic acid	8.48767	193.036	[M-H]-	992/959/478	NA/C08348/C08348	NA/Carbohydrates and Carbohydrate Conjugates/Carbohydrates and Carbohydrate Conjugates	a, b, c	MS-DIAL	981	988	12/12 fragment ions
HILIC	M193T536	Galacturonic acid	8.93167	193.036	[M-H]-	959	C08348	Carbohydrates and Carbohydrate Conjugates	a, b, c	MS-DIAL	885	960	11/11 fragment ions
HILIC	M145T461_3	Glutamine	7.6915	145.062	[M-H]-	247/24	C00819/C00064	Amino Acids, Peptides, and Analogues/Amino Acids, Peptides, and Analogues	a, b, c	MS-DIAL	992	986	8/8 fragment ions
HILIC	M105T382_2	Glyceric acid	6.366	105.02	[M-H]-	480	C00258	Carbohydrates and Carbohydrate Conjugates	a, b, c	MS-DIAL	968	968	3/3 fragment ions
HILIC	M346T539	dGMP	8.984	346.056	[M-H]-	175	C0036	Nucleosides, Nucleotides, and Analogues	a, b
HILIC	M442T537	Dihydrofolic acid	8.9475	442.149	[M-H]-	702	C00415	Aromatic Heteropolycyclic Compounds	a, b
HILIC	M169T517	Dihydroxyacetone phosphate (DHAP)	8.613	168.991	[M-H]-	279	C00111	Organophosphorus Compounds	a, b, c	MS-DIAL	779	828	2/2 fragment ions
HILIC	M201T94_8	Dimethyl suberate/Diethyladipate	1.5645	201.114	[M-H]-	1030/1039	NA/NA	NA/NA	a, b
HILIC	M102T440	Aminoisobutyric acid	7.34117	102.057	[M-H]-	487	C05145	Amino Acids, Peptides, and Analogues	a, b
HILIC	M299T83_2	alpha-Hydroxystearic acid	1.386	299.26	[M-H]-	1220	NA	NA	a, b, c	MS-DIAL	526	742	2/3 fragment ions
HILIC	M157T337_3	Dihydroorotic acid	5.61083	157.026	[M-H]-	971	C00337	Aliphatic Heteromonocyclic Compounds	a, b, c	MS-DIAL	899	938	5/5 fragment ions
HILIC	M151T150_2	Mandelic acid/p-Anisic acid/Resorcinol monoacetate/Hydroxyphenylacetic acids/Methylsalicylic acid/Hydroxymethylbenzoic acid	2.50017	151.04	[M-H]-	158/737/1017/673/1031/313/330	C01984/C02519/NA/C05852/C05593/C14088/NA	Aromatic Homomonocyclic Compounds/Aromatic Homomonocyclic Compounds/NA/Aromatic Homomonocyclic Compounds/Aromatic Homomonocyclic Compounds/Aromatic Homomonocyclic Compounds/NA	a, b
HILIC	M181T217	p-Hydroxyphenyllactic acid	3.61267	181.051	[M-H]-	899	C03672	Aromatic Homomonocyclic Compounds	a, b, c	MS-DIAL	944	996	5/5 fragment ions
HILIC	M130T250_2	Isoleucine/Leucine	4.16467	130.088	[M-H]-	25/34	C00407/C00123	Amino Acids, Peptides, and Analogues	a, b, c	Manual			1/1 fragment ions
HILIC	M203T276	Tryptophan	4.60133	203.083	[M-H]-	289/292	C00806/C00078	Amino Acids, Peptides, and Analogues/Amino Acids, Peptides, and Analogues	a, b, c	MS-DIAL	999	998	6/6 fragment ions
HILIC	M261T536	Mannitol phosphate	8.92933	261.039	[M-H]-	489	C00644	Carbohydrates and Carbohydrate Conjugates	a, b
HILIC	M181T437_2	Mannitol/Dulcitol	7.28117	181.072	[M-H]-	978/1187	C00392/C01697	Carbohydrates and Carbohydrate Conjugates	a, b
HILIC	M503T555_1	Raffinose/Maltotriose	9.244	503.163	[M-H]-	104/69	C00492/C01835	Carbohydrates and Carbohydrate Conjugates/Carbohydrates and Carbohydrate Conjugates	a, b
HILIC	M229T530	Pentose-Phosphates-1/2	8.82933	229.012	[M-H]-				a, b
HILIC	M229T507	Pentose-Phosphates-2/2	8.4485	229.013	[M-H]-				a, b
HILIC	M209T572	Saccharic acid	9.5295	209.031	[M-H]-	1142	C00818	Carbohydrates and Carbohydrate Conjugates	a, b, c	Manual			4/5 fragment ions
HILIC	M289T540	Sedoheptulose 7-phosphate	9.00517	289.034	[M-H]-	1182	C00281	Carbohydrates and Carbohydrate Conjugates	a, b, c	MS-DIAL	805	956	7/7 fragment ions
HILIC	M121T328	Threitol/Erythritol	5.47133	121.051	[M-H]-	324/80	C16884/C00503	Carbohydrates and Carbohydrate Conjugates/Carbohydrates and Carbohydrate Conjugates	a, b
HILIC	M281T82_3	Elaidic acid	1.35983	281.249	[M-H]-	498	C00712	Lipids	a, b, c	MS-DIAL	750	638	1/3 fragment ions (most intense)
HILIC	M228T468	Ergothioneine	7.80183	228.082	[M-H]-	541	C05570	Amino Acids, Peptides, and Analogues	a, b, c	MS-DIAL	823	878	3/3 fragment ions
HILIC	M193T169	Ferulic acid	2.8205	193.051	[M-H]-	326	C01494/C10470	Aromatic Homomonocyclic Compounds	a, b, c	MS-DIAL	637	788	4/4 fragment ions
HILIC	M442T587	GDP	9.77917	442.018	[M-H]-	184	C00035	Nucleosides, Nucleotides, and Analogues	a, b, c	Manual			4/5 fragment ions
HILIC	M195T483_2	Galactonic acid	8.046	195.052	[M-H]-	1053	C00880	Carbohydrates and Carbohydrate Conjugates	a, b, c	MS-DIAL	952	851	10/10 fragment ions
HILIC	M195T447_4	Gluconic acid	7.444	195.052	[M-H]-	831	C00257	Carbohydrates and Carbohydrate Conjugates	a, b, c	MS-DIAL	943	987	8/8 fragment ions
HILIC	M259T534	Hexose-phosphates	8.897	259.023	[M-H]-	281/477/1186/700/490/416	C00103/C01094/C00446/C00085/C00275/C00636	Carbohydrates and Carbohydrate Conjugates/Carbohydrates and Carbohydrate Conjugates/Carbohydrates and Carbohydrate Conjugates/Carbohydrates and Carbohydrate Conjugates/Carbohydrates and Carbohydrate Conjugates/Carbohydrates and Carbohydrate Conjugates	a, b
HILIC	M179T462	Hexoses	7.69567	179.056	[M-H]-	71/98/141/112/1180/97	C00031/C00984/C01487/C00159/C08356/C02336	Carbohydrates and Carbohydrate Conjugates/Carbohydrates and Carbohydrate Conjugates/Carbohydrates and Carbohydrate Conjugates/Carbohydrates and Carbohydrate Conjugates/Carbohydrates and Carbohydrate Conjugates/Carbohydrates and Carbohydrate Conjugates	a, b
HILIC	M171T505	Glycerol phosphate	8.41683	171.007	[M-H]-	1086	C00093	Carbohydrates and Carbohydrate Conjugates	a, b, c	MS-DIAL	840	879	3/3 fragment ions
HILIC	M187T204	Glycyl leucine	3.40167	187.109	[M-H]-	708	C02155	Amino Acids, Peptides, and Analogues	a, b, c	MS-DIAL	916	955	3/3 fragment ions
HILIC	M362T559	GMP	9.31767	362.052	[M-H]-	185	C00144	Nucleosides, Nucleotides, and Analogues	a, b, c	MS-DIAL	814	883	4/4 fragment ions
HILIC	M522T618	GTP	10.2968	521.985	[M-H]-	153	C00044	Nucleosides, Nucleotides, and Analogues	a, b
HILIC	M116T495	Guanidineacetic acid	8.25283	116.047	[M-H]-	263	C00581	Amino Acids, Peptides, and Analogues	a, b, c	Manual			2/2 fragment ions
HILIC	M282T373	Guanosine	6.21483	282.085	[M-H]-	5	C00387	Nucleosides, Nucleotides, and Analogues	a, b, c	MS-DIAL	656	877	2/2 fragment ions
HILIC	M604T601	Guanosine 5'-diphosphoglucose/Guanosine 5'-diphospho-D-mannose	10.0108	604.072	[M-H]-	711/710	NA/C00096	NA/Nucleosides, Nucleotides, and Analogues	a, b
HILIC	M154T434_5	Histidine	7.23083	154.062	[M-H]-	22	C00135	Amino Acids, Peptides, and Analogues	a, b, c	MS-DIAL	965	965	8/8 fragment ions
HILIC	M135T269_3	Hypoxanthine	4.485	135.031	[M-H]-	986	C00262	Aromatic Heteropolycyclic Compounds	a, b, c	MS-DIAL	878	878	3/3 fragment ions
HILIC	M155T334_2	Imidazolelactic acid	5.5735	155.047	[M-H]-	283	C05132	Aromatic Heteromonocyclic Compounds	a, b, c	Manual			5/5 fragment ions
HILIC	M160T224	Indole-3-carboxylic acid	3.74067	160.041	[M-H]-	775	C19837	Aromatic Heteropolycyclic Compounds	a, b, c	Manual			1/1 fragment ions
HILIC	M188T150	Indole-3-propionic acid/Methyl indole-3-acetate	2.49317	188.072	[M-H]-	1212/784	NA/NA	Aromatic Heteropolycyclic Compounds/Aromatic Heteropolycyclic Compounds	a, b
HILIC	M174T203	Indoleacetic acid	3.39083	174.057	[M-H]-	52	C00954	Aromatic Heteropolycyclic Compounds	a, b
HILIC	M212T161_1	Indoxyl sulfate	2.688	212.003	[M-H]-	1149	NA	Aromatic Heteropolycyclic Compounds	a, b, c	MS-DIAL	929	903	3/4 fragment ions
HILIC	M267T315_4	Inosine	5.251	267.074	[M-H]-	54	C00294	Nucleosides, Nucleotides, and Analogues	a, b, c	MS-DIAL	879	879	1/1 fragment ions
HILIC	M347T540	Inosine 5'-monophosphate	8.99833	347.041	[M-H]-	530	C00130	Nucleosides, Nucleotides, and Analogues	a, b, c	MS-DIAL	971	971	6/6 fragment ions
HILIC	M87T170	Isobutyric acid	2.82517	87.0456	[M-H]-	249	C02632	Organic Acids and Derivatives	a, b, c	Manual			1/1 fragment ions
HILIC	M129T609	Itaconic acid	10.144	129.02	[M-H]-	540	C00490	Organic Acids and Derivatives	a, b, c	MS-DIAL	549	688	1/1 fragment ions
HILIC	M119T365	Erythrulose	6.07767	119.036	[M-H]-	714	C02045	Carbohydrates and Carbohydrate Conjugates	a, b
HILIC	M119T461_3	Erythrulose/Erythrose	7.69117	119.035	[M-H]-	714/464	C02045/C01796	Carbohydrates and Carbohydrate Conjugates/Aliphatic Heteromonocyclic Compounds	a, b
HILIC	M149T558	Tartaric acid	9.29767	149.01	[M-H]-	542	C00898	Organic Acids and Derivatives	a, b, c	MS-DIAL	460	956	6/6 fragment ions
HILIC	M239T420	Anserine	6.99717	239.116	[M-H]-	544	C01262	Amino Acids, Peptides, and Analogues	a, b, c	Manual			3/4 fragment ions
HILIC	M132T506_5	Aspartic acid	8.43333	132.031	[M-H]-	266	C00049	Amino Acids, Peptides, and Analogues	a, b, c	MS-DIAL	968	968	5/5 fragment ions
HILIC	M174T490_2	Citrulline	8.1635	174.089	[M-H]-	91	C00327	Amino Acids, Peptides, and Analogues	a, b, c	MS-DIAL	533	750	1/1 fragment ions
HILIC	M227T146	Leu-Pro	2.43417	227.141	[M-H]-	1061	NA	NA	a, b, c	MS-DIAL	177	932	3/4 fragment ions
HILIC	M163T342_2	Fucose/1,5-Anhydro-sorbitol/Rhamnose	5.70683	163.062	[M-H]-	95/357/110	C01019/C07326/C00507	Carbohydrates and Carbohydrate Conjugates/Carbohydrates and Carbohydrate Conjugates/Carbohydrates and Carbohydrate Conjugates	a, b
HILIC	M611T578_7	Glutathione oxidized	9.631	611.147	[M-H]-	811	C00127	Amino Acids, Peptides, and Analogues	a, b, c	MS-DIAL	867	875	12/12 fragment ions
HILIC	M118T495	Homoserine	8.25667	118.052	[M-H]-	20	C00263	Amino Acids, Peptides, and Analogues	a, b, c	Manual			3/3 fragment ions
HILIC	M207T229	Kynurenine	3.80917	207.078	[M-H]-	50	C00328	Amino Acids, Peptides, and Analogues	a, b, c	MS-DIAL	912	933	10/10 fragment ions
HILIC	M128T300_4	Pyroglutamic acid	4.992	128.035	[M-H]-	950	C01879	Aliphatic Heteromonocyclic Compounds	a, b, c	MS-DIAL	750	750	2/2 fragment ions
HILIC	M275T532	Saccharopine	8.87283	275.126	[M-H]-	810	C00449	Amino Acids, Peptides, and Analogues	a, b, c	Manual			4/5 fragment ions
HILIC	M135T417_2	Threonic acid	6.9555	135.031	[M-H]-	552	NA	NA	a, b, c	MS-DIAL	967	967	6/6 fragment ions
HILIC	M145T594_3	Lysine	9.89917	145.099	[M-H]-	23	C00047	Amino Acids, Peptides, and Analogues	a, b, c	Manual			1/1 fragment ions
HILIC	M133T594	Malic acid	9.908	133.015	[M-H]-	15	C00711	Organic Acids and Derivatives	a, b, c	MS-DIAL	656	968	4/5 fragment ions
HILIC	M665T582_3	Maltotetraose/Stachyose	9.69367	665.216	[M-H]-	558/68	C02052/C01613	Carbohydrates and Carbohydrate Conjugates/Carbohydrates and Carbohydrate Conjugates	a, b
HILIC	M343T82	Medroxyprogesterone	1.36533	343.229	[M-H]-	722	C07119	Lipids	a, b
HILIC	M297T81	Methyl stearate	1.3425	297.281	[M-H]-	1151	NA	Lipids	a, b
HILIC	M192T144	Methylhippuric acid	2.40233	192.067	[M-H]-	1055/1005/1033	NA/NA/NA	Amino Acids, Peptides, and Analogues/Amino Acids, Peptides, and Analogues/Amino Acids, Peptides, and Analogues	a, b
HILIC	M147T227	Mevalonic acid	3.77767	147.067	[M-H]-	1002	C00418	Organic Acids and Derivatives	a, b, c	MS-DIAL	139	593	3/3 fragment ions
HILIC	M250T445	Muramic acid	7.42383	250.094	[M-H]-	565	C06470	Carbohydrates and Carbohydrate Conjugates	a, b
HILIC	M179T553	Myo-inositol	9.21183	179.056	[M-H]-	76	C00137/C00984	Aliphatic Homomonocyclic Compounds	a, b, c	MS-DIAL	998	945	15+/15+ fragment ions
HILIC	M188T482_4	N-Acetyl glutamic acid	8.02717	188.057	[M-H]-	898/576	C00624/C00624	Amino Acids, Peptides, and Analogues/Amino Acids, Peptides, and Analogues	a, b, c	MS-DIAL	990	999	8/8 fragment ions
HILIC	M102T308	N,N-Dimethylglycine/Aminobutyric acid	5.12867	102.056	[M-H]-	727/974	C01026/C02356	Amino Acids, Peptides, and Analogues/Amino Acids, Peptides, and Analogues	a, b
HILIC	M187T383	N6-Acetyl lysine	6.38633	187.109	[M-H]-	728	C02727	Amino Acids, Peptides, and Analogues	a, b, c	MS-DIAL	559	852	5/5 fragment ions
HILIC	M194T159	N-Acetyl aminosalicylic acid	2.6495	194.046	[M-H]-	1128	NA	NA	a, b, c	Manual			2/2 fragment ions
HILIC	M300T506	N-Acetyl glucosamine 1-phosphate	8.42567	300.05	[M-H]-	569	C04256	Carbohydrates and Carbohydrate Conjugates	a, b, c	MS-DIAL	625	648	4/4 fragment ions
HILIC	M303T552	N-Acetyl-Asp-Glu	9.19883	303.084	[M-H]-	570	NA	NA	a, b, c	MS-DIAL	445	917	7/7 fragment ions
HILIC	M382T468	N-Acetyl lactosamine	7.8045	382.137	[M-H]-	729	C00611	Carbohydrates and Carbohydrate Conjugates	a, b
HILIC	M146T282_2	N-Acetyl serine	4.69883	146.046	[M-H]-	955	C00979	Amino Acids, Peptides, and Analogues	a, b, c	MS-DIAL	985	996	8/8 fragment ions
HILIC	M116T288	N-Acetyl glycine	4.80533	116.036	[M-H]-	308	NA	Amino Acids, Peptides, and Analogues	a, b, c	MS-DIAL	663	786	4/4 fragment ions
HILIC	M130T233	N-Acetyl-alanine	3.88317	130.051	[M-H]-	574	NA	Amino Acids, Peptides, and Analogues	a, b, c	Manual			1/1 fragment ions
HILIC	M174T496	N-Acetyl-aspartic acid	8.26333	174.041	[M-H]-	575	C01042	Amino Acids, Peptides, and Analogues	a, b, c	MS-DIAL	643	982	7/7 fragment ions
HILIC	M172T101	N-Acetyl leucine/Hexanoyl glycine	1.68067	172.099	[M-H]-	316/1141	C02710/NA	Amino Acids, Peptides, and Analogues/Amino Acids, Peptides, and Analogues	a, b, c	Manual			Mixture of both cpds
HILIC	M271T112	Naringenin	1.86833	271.062	[M-H]-	101	C00509	Aromatic Heteropolycyclic Compounds	a, b, c	Manual			4/4 fragment ions
HILIC	M365T78	Nervonic acid	1.29583	365.343	[M-H]-	732	C08323	Lipids	a, b
HILIC	M324T490_2	N-Glycolylneuraminic acid	8.159	324.095	[M-H]-	580	C03410	Carbohydrates and Carbohydrate Conjugates	a, b, c	MS-DIAL	956	977	5/5 fragment ions
HILIC	M121T146_7	Nicotinamide	2.43817	121.041	[M-H]-	581	C00153	Aromatic Heteromonocyclic Compounds	a, b
HILIC	M742T555	Nicotinamide adenine dinucleotide phosphate (NADP)	9.25167	742.07	[M-H]-	285	C00006	Nucleosides, Nucleotides, and Analogues	a, b
HILIC	M137T218	Nicotinamide N-oxide/5-Aminopyridine-3-carboxylic acid/6-Aminopyridine-3-carboxylic acid/3-Hydroxypicolinamide	3.633	137.036	[M-H]-	942/1071/1079/1075	NA/NA/NA/NA	Aromatic Heteromonocyclic Compounds/NA/NA/NA	a, b
HILIC	M334T519	Nicotinic acid mononucleotide	8.64883	334.034	[M-H]-	582	C01185	Nucleosides, Nucleotides, and Analogues	a, b, c	Manual			6/6 fragment ions
HILIC	M144T162	N-Isobutyrylglycine	2.70817	144.067	[M-H]-	1125		Amino Acids, Peptides, and Analogues	a, b, c	MS-DIAL	810	878	3/3 fragment ions
HILIC	M158T111	N-Isovaleroylglycine/N-Acetyl valine	1.8535	158.083	[M-H]-	1111/1108	NA/NA/NA	Amino Acids, Peptides, and Analogues	a, b, c	MS-DIAL	766	883	3/3 fragment ions for both cpds, both are present
HILIC	M146T505_4	Glutamic acid	8.42233	146.046	[M-H]-	222	C00025	Amino Acids, Peptides, and Analogues	a, b, c	MS-DIAL	927	939	3/3 fragment ions
HILIC	M157T90	Nonanoic acid	1.50417	157.124	[M-H]-	586	C01601	Lipids	a, b
HILIC	M140T532	O-Phosphorylethanolamine	8.86833	140.012	[M-H]-	735	C00346	Organophosphorus Compounds	a, b, c	MS-DIAL	731	750	1/1 fragment ions
HILIC	M131T561_2	Ornithine	9.35217	131.083	[M-H]-	163	C00077	Amino Acids, Peptides, and Analogues	a, b, c	MS-DIAL	931	266	2/3 fragment ions
HILIC	M155T302_3	Orotic acid	5.032	155.01	[M-H]-	227	C00295	Amino Acids, Peptides, and Analogues	a, b, c	MS-DIAL	914	819	3/3 fragment ions
HILIC	M287T430	Orotidine	7.17117	287.053	[M-H]-	736	C01103	Nucleosides, Nucleotides, and Analogues	a, b, c	MS-DIAL	124	750	1/1 fragment ions
HILIC	M89T569_3	Oxalic acid	9.4835	88.9885	[M-H]-	591	C00209	Organic Acids and Derivatives	a, b
HILIC	M163T200	p-Coumaric acid	3.3275	163.04	[M-H]-	301	C06738	Aromatic Homomonocyclic Compounds	a, b, c	Manual			1/1 fragment ions
HILIC	M263T148	Phenylacetyl-glutamine	2.46467	263.104	[M-H]-	1122	C04148	Amino Acids, Peptides, and Analogues	a, b, c	Manual			2/2 fragment ions
HILIC	M164T203_6	Phenylalanine	3.38383	164.072	[M-H]-	27	C00079	Amino Acids, Peptides, and Analogues	a, b, c	MS-DIAL	935	925	4/4 fragment ions
HILIC	M167T569	Phosphoenolpyruvic acid	9.475	166.976	[M-H]-	254	C00074	Aliphatic Acyclic Compounds	a, b, c	MS-DIAL	627	750	1/1 fragment ions
HILIC	M122T205	Picolinic acid	3.41217	122.025	[M-H]-	231/115	C10164/C00253	Amino Acids, Peptides, and Analogues/Aromatic Heteromonocyclic Compounds	a, b
HILIC	M122T173	Nicotinic acid	2.8825	122.025	[M-H]-	115	C00253	Aromatic Heteromonocyclic Compounds	a, b, c	MS-DIAL	702	790	2/3 fragment ions
HILIC	M128T362	Pipecolinic acid	6.0295	128.072	[M-H]-	272	C00408	Amino Acids, Peptides, and Analogues	a, b, c	MS-DIAL	544	716	2/3 fragment ions
HILIC	M335T86	Prostaglandin B1	1.42833	335.224	[M-H]-	607	C00959	Lipids	a, b, c	Manual			4/4 fragment ions
HILIC	M167T110	Pyridoxamine	1.82983	167.083	[M-H]-	256	C00534	Aromatic Heteromonocyclic Compounds	a, b
HILIC	M247T597	Pyridoxamine 5'-phosphate (PMP)	9.956	247.047	[M-H]-	614	C00647	Aromatic Heteromonocyclic Compounds	a, b, c	Manual			3/4 fragment ions
HILIC	M168T195	Pyridoxine	3.255	168.067	[M-H]-	232	C00314	Aromatic Heteromonocyclic Compounds	a, b, c	Manual			5/5 fragment ions
HILIC	M110T241	Pyrrole-2-carboxylic acid	4.01917	110.025	[M-H]-	329	C05942	Amino Acids, Peptides, and Analogues	a, b, c	MS-DIAL	266	557	1/1 fragment ions
HILIC	M87T531	Pyruvic acid	8.8475	87.009	[M-H]-	257	C00022	Organic Acids and Derivatives	a, b, c	Manual			1/1 fragment ions
HILIC	M455T388	Riboflavin 5'-monophosphate	6.46617	455.099	[M-H]-	741	C00061	Aromatic Heteropolycyclic Compounds	a, b, c	MS-DIAL	934	948	8/8 fragment ions
HILIC	M383T397	S-Adenosyl homocysteine	6.62367	383.116	[M-H]-	126	C00021	Amino Acids, Peptides, and Analogues	a, b, c	MS-DIAL	908	898	6/6 fragment ions
HILIC	M104T475_2	Serine	7.91017	104.036	[M-H]-	37	C00065	Amino Acids, Peptides, and Analogues	a, b, c	MS-DIAL	938	938	2/2 fragment ions
HILIC	M88T484_2	Alanine	8.06283	88.0409	[M-H]-	29	C00041	Amino Acids, Peptides, and Analogues	a, b
HILIC	M662T484	b-Nicotinamide adenine dinucleotide (NAD)	8.06383	662.104	[M-H]-	59	C00003	Nucleosides, Nucleotides, and Analogues	a, b
HILIC	M332T540	b-Nicotinamide mononucleotide	8.99783	332.04	[M-H]-	742	C00455	Nucleosides, Nucleotides, and Analogues	a, b
HILIC	M101T462_1	Succinic semialdehyde	7.69333	101.025	[M-H]-	744	C00232	Lipids	a, b, c	Manual			3/3 fragment ions
HILIC	M124T458_1	Taurine	7.625	124.008	[M-H]-	32	C00245	Organic Acids and Derivatives	a, b, c	MS-DIAL	880	880	2/2 fragment ions
HILIC	M514T95_4	Taurocholic acid	1.5805	514.285	[M-H]-	2	C05122	Lipids	a, b, c	MS-DIAL	868	856	3/3 fragment ions
HILIC	M118T433_3	Threonine/Allo-Threonine	7.21917	118.051	[M-H]-	31/471	C00188/C05519	Amino Acids, Peptides, and Analogues	a, b, c	Manual			2/2 fragment ions
HILIC	M241T146	Thymidine	2.44117	241.084	[M-H]-	9	C00214	Nucleosides, Nucleotides, and Analogues	a, b, c	MS-DIAL	457	701	3/3 fragment ions
HILIC	M125T147	Thymine	2.45767	125.036	[M-H]-	1059	C00178	Aromatic Heteromonocyclic Compounds	a, b, c	MS-DIAL	134	750	1/2 fragment ions
HILIC	M99T152	Tiglic acid	2.53783	99.0456	[M-H]-	753	C08279	Lipids	a, b
HILIC	M173T610	Aconitic acid	10.1615	173.009	[M-H]-	305/450	C02341/C00417	Organic Acids and Derivatives	a, b, c	MS-DIAL	589	879	4/4 fragment ions
HILIC	M403T553	UDP	9.22417	402.996	[M-H]-	171	C00015	Nucleosides, Nucleotides, and Analogues	a, b, c	Manual			7/7 fragment ions
HILIC	M323T491	UMP	8.1875	323.029	[M-H]-	172	C00105	Nucleosides, Nucleotides, and Analogues	a, b, c	MS-DIAL	986	982	8/8 fragment ions
HILIC	M111T180_3	Uracil	3.00467	111.02	[M-H]-	170	C00106	Aromatic Heteromonocyclic Compounds	a, b, c	MS-DIAL	750	750	no fragment ions
HILIC	M167T401_2	Uric acid	6.6825	167.021	[M-H]-	274	C00366	Aromatic Heteropolycyclic Compounds	a, b, c	MS-DIAL	892	898	4/4 fragment ions
HILIC	M243T241_4	Uridine	4.0125	243.063	[M-H]-	998	C00299	Nucleosides, Nucleotides, and Analogues	a, b, c	MS-DIAL	937	906	9/9 fragment ions
HILIC	M606T528	Uridine 5′-diphospho-N-acetylglucosamine (UDP-N-acetylglucosamine)	8.80233	606.076	[M-H]-	1164	C00043	Nucleosides, Nucleotides, and Analogues	a, b, c	MS-DIAL	807	827	12/12 fragment ions
HILIC	M565T559_2	Uridine 5'-diphosphogalactose	9.32317	565.049	[M-H]-	644	C00052	Nucleosides, Nucleotides, and Analogues	a, b, c	MS-DIAL	813	777	7/7 fragment ions
HILIC	M391T95	Ursodeoxycholic acid/Deoxycholic acid	1.5835	391.286	[M-H]-	235/48	C07880/C04483	Lipids/Lipids	a, b
HILIC	M116T343_3	Valine	5.71983	116.072	[M-H]-	30/439	C00183/C00719	Amino Acids, Peptides, and Analogues/Amino Acids, Peptides, and Analogues	a, b, c	MS-DIAL	940	675	2/2 fragment ions
HILIC	M116T307_1	Valine/Betaine	5.11467	116.072	[M-H]-	30/439	C00183/C00719	Amino Acids, Peptides, and Analogues/Amino Acids, Peptides, and Analogues	a, b, c	Manual			2/2 fragment ions
HILIC	M167T238	Vanillic acid/3-Hydroxymandelic acid/Isovanillic acid/4-Methoxysalicylic acid/3,4-Dihydroxyphenylacetic acid	3.96367	167.035	[M-H]-	236/970/1098/1101/388	C06672/NA/NA/NA/C01161	Aromatic Homomonocyclic Compounds/Aromatic Homomonocyclic Compounds/NA/NA/Aromatic Homomonocyclic Compounds	a, b
HILIC	M151T357_5	Xanthine	5.94517	151.026	[M-H]-	123	C00385	Aromatic Heteropolycyclic Compounds	a, b, c	MS-DIAL	835	830	2/2 fragment ions
HILIC	M283T385_2	Xanthosine	6.423	283.069	[M-H]-	275	C01762	Nucleosides, Nucleotides, and Analogues	a, b, c	MS-DIAL	852	878	2/2 fragment ions
HILIC	M339T576	Glucose 1,6-bisphosphate	9.60617	338.99	[M-H]-	420	C01231	Carbohydrates and Carbohydrate Conjugates	a, b
HILIC	M102T507	3-Aminoisobutyric acid	8.45183	102.056	[M-H]-	88/487	C00334/C05145	Amino Acids, Peptides, and Analogues/Amino Acids, Peptides, and Analogues	a, b, c	Manual			2/3 fragment ions
