# Supplementary material for: Hyperammonemia induces programmed liver cell death
Source: Sci Adv. 2025 Mar 7;11(10):eado1648. doi: 10.1126/sciadv.ado1648 (PMC11887801; doi:10.1126/sciadv.ado1648)
Supplement: Supplementary file 2 — Tables S2 to S6 [file sciadv.ado1648_tables_s2_to_s6.zip › ado1648_table_s3.xlsx]

## Sheet: Table S3 - HILIC dataset
Sample	WT+NP-1	WT+NP-2	WT+NP-3	WT+NP-4	WT+NP-5	WT+NP-6	WT+AA-1	WT+AA-2	WT+AA-3	WT+AA-4	WT+AA-5	WT+AA-6	AA+TAK-242-1	AA+TAK-242-2	AA+TAK-242-3	AA+TAK-242-4	AA+TAK-242-5	AA+TAK-242-6	AA+OP-1	AA+OP-2	AA+OP-3	AA+OP-4	AA+OP-5	AA+OP-6	TLR4KO+NP-1	TLR4KO+NP-2	TLR4KO+NP-3	TLR4KO+NP-4	TLR4KO+AA-1	TLR4KO+AA-2	TLR4KO+AA-3	TLR4KO+AA-4
Group	1.WT+NP	1.WT+NP	1.WT+NP	1.WT+NP	1.WT+NP	1.WT+NP	2.WT+AA	2.WT+AA	2.WT+AA	2.WT+AA	2.WT+AA	2.WT+AA	3.AA+TAK-242	3.AA+TAK-242	3.AA+TAK-242	3.AA+TAK-242	3.AA+TAK-242	3.AA+TAK-242	4.AA+OP	4.AA+OP	4.AA+OP	4.AA+OP	4.AA+OP	4.AA+OP	5.TLR4KO+NP	5.TLR4KO+NP	5.TLR4KO+NP	5.TLR4KO+NP	6.TLR4KO+AA	6.TLR4KO+AA	6.TLR4KO+AA	6.TLR4KO+AA
N-Acetylneuraminic acid	8.86E+06	1.09E+07	9.19E+06	9.91E+06	1.02E+07	7.52E+06	1.39E+07	2.22E+07	2.27E+07	2.01E+07	1.51E+07	1.33E+07	6.22E+06	7.98E+06	7.18E+06	6.22E+06	8.37E+06	1.05E+07	8.67E+06	7.06E+06	8.49E+06	9.23E+06	7.75E+06	6.21E+06	6.00E+06	9.53E+06	7.18E+06	6.58E+06	6.91E+06	1.20E+07	1.28E+07	8.60E+06
Jasmonic acid	2.37E+06	1.25E+06	1.50E+06	1.42E+06	1.66E+06	2.01E+06	1.73E+06	1.12E+06	1.53E+06	1.27E+06	2.84E+05	1.40E+06	6.88E+05	1.66E+06	1.32E+06	1.11E+06	7.66E+05	8.55E+05	4.71E+05	8.57E+05	6.33E+05	5.77E+05	6.83E+05	7.23E+05	6.87E+04	8.91E+05	8.84E+05	5.69E+05	8.61E+05	6.35E+05	6.39E+05	5.85E+05
Perillic acid	4.28E+05	1.57E+06	2.66E+06	5.10E+06	3.04E+05	1.88E+06	2.40E+06	2.39E+05	2.56E+06	3.54E+06	3.18E+05	1.25E+06	8.11E+05	1.61E+06	2.04E+06	1.03E+06	2.55E+05	3.43E+05	5.83E+05	3.30E+05	2.57E+05	5.76E+05	9.88E+05	6.23E+05	3.67E+05	2.94E+05	2.14E+05	3.73E+05	2.73E+05	2.81E+05	3.01E+05	2.18E+05
beta-Hydroxylauric acid	1.48E+06	1.57E+06	2.04E+06	2.18E+06	2.28E+06	2.42E+06	4.35E+06	1.85E+06	3.95E+06	3.73E+06	1.67E+06	2.03E+06	1.37E+06	1.90E+06	1.29E+06	8.61E+05	1.06E+06	1.17E+06	9.32E+05	1.48E+06	1.20E+06	1.38E+06	1.24E+06	2.88E+06	1.04E+06	1.83E+06	1.30E+06	1.09E+06	7.58E+05	1.87E+06	1.80E+06	2.98E+06
12-Hydroxyoctadecadienoic acid	2.22E+08	4.37E+07	9.05E+07	1.53E+08	9.58E+07	2.94E+08	1.24E+08	4.07E+07	6.96E+07	4.10E+07	2.78E+07	7.92E+07	3.04E+07	6.33E+07	5.04E+07	3.79E+07	4.12E+07	4.03E+07	2.34E+07	2.29E+07	2.41E+07	2.02E+07	3.26E+07	3.07E+07	3.54E+07	5.50E+07	6.54E+07	3.52E+07	4.59E+07	2.54E+07	2.74E+07	3.29E+07
Pimelic acid	1.38E+06	1.79E+06	1.16E+06	1.35E+06	1.72E+06	9.47E+05	2.39E+06	2.43E+06	2.61E+06	4.53E+06	1.68E+06	2.50E+06	2.13E+06	1.36E+06	1.23E+06	1.40E+06	1.38E+06	1.61E+06	8.39E+06	1.30E+06	2.76E+06	2.20E+06	1.95E+06	1.18E+06	1.25E+06	1.49E+06	1.27E+06	1.77E+06	1.55E+06	1.96E+06	4.73E+06	3.83E+06
2,3-Dihydroxybenzoic acid/3,5-Dihydroxybenzoic acid/2,4-Dihydroxybenzoic acid/2,6-Dihydroxybenzoic acid	1.97E+05	6.72E+04	6.50E+04	6.85E+04	1.84E+05	1.55E+05	7.23E+04	1.08E+05	1.26E+05	3.88E+04	5.79E+04	7.67E+04	6.76E+04	7.95E+04	1.13E+05	5.67E+04	6.79E+04	6.70E+04	1.14E+05	1.02E+05	1.30E+05	9.12E+04	1.73E+05	7.18E+04	1.41E+05	1.63E+05	6.43E+04	1.09E+05	9.66E+04	8.31E+04	1.98E+05	3.72E+04
2,3-Diphospho glyceric acid	3.30E+05	1.85E+05	4.04E+05	1.53E+05	1.91E+06	3.35E+06	1.84E+06	7.81E+05	2.95E+06	2.03E+06	7.00E+05	1.84E+06	9.49E+05	2.96E+06	4.69E+06	5.07E+06	6.97E+05	9.96E+05	4.58E+06	4.55E+06	1.69E+06	1.80E+06	2.00E+06	1.04E+06	4.87E+06	4.43E+06	3.60E+06	9.72E+05	1.56E+06	3.49E+05	1.73E+06	2.46E+06
2,6-Dihydroxybenzoic acid	4.11E+06	1.45E+06	1.01E+06	1.04E+06	2.00E+06	1.09E+06	1.12E+06	1.05E+06	1.63E+06	9.47E+05	1.15E+06	1.44E+06	1.21E+06	1.35E+06	8.36E+05	1.87E+06	1.86E+06	1.88E+06	2.93E+06	2.62E+06	2.69E+06	1.86E+06	3.91E+06	2.25E+06	2.26E+06	2.74E+06	2.66E+06	1.80E+06	1.18E+06	1.48E+06	3.26E+06	8.76E+05
2?-Aminoacetophenone	5.40E+03	9.74E+03	7.34E+03	1.00E+00	4.59E+03	1.49E+04	4.44E+04	1.00E+00	7.27E+03	1.00E+00	6.85E+03	3.86E+03	1.80E+05	7.09E+04	7.74E+04	1.69E+05	1.00E+00	5.05E+03	1.00E+00	2.61E+04	2.13E+04	2.32E+04	3.40E+04	5.22E+04	1.19E+04	1.47E+04	4.01E+03	1.08E+04	6.09E+03	7.36E+03	8.35E+03	1.00E+00
Deoxyuridine	7.83E+06	5.93E+06	4.50E+06	6.45E+06	5.17E+06	4.97E+06	7.16E+06	8.96E+06	6.90E+06	6.88E+06	4.10E+06	3.35E+06	2.16E+06	2.85E+06	2.80E+06	2.51E+06	3.61E+06	2.85E+06	2.54E+06	1.95E+06	2.04E+06	2.37E+06	2.55E+06	2.61E+06	2.07E+06	3.07E+06	3.12E+06	2.68E+06	2.73E+06	3.25E+06	3.56E+06	3.24E+06
2'-Deoxycytidine 5'-monophosphate	2.64E+06	2.60E+06	1.36E+06	2.87E+06	1.23E+06	1.28E+06	3.37E+06	3.43E+06	1.74E+06	2.50E+06	2.12E+06	3.23E+06	2.10E+06	2.13E+06	2.86E+06	1.72E+06	4.38E+06	1.57E+06	1.70E+06	1.61E+06	1.30E+06	2.07E+06	2.94E+06	2.09E+06	1.22E+06	2.00E+06	2.69E+06	3.41E+06	2.73E+06	3.92E+06	2.74E+06	3.48E+06
2-Deoxyribose 5-phosphate	1.22E+06	5.23E+05	1.56E+06	1.25E+06	1.75E+06	1.68E+06	6.62E+05	1.98E+06	8.12E+05	1.03E+06	1.82E+06	1.47E+06	1.16E+06	1.60E+06	1.18E+06	1.01E+06	1.07E+06	1.16E+06	1.60E+06	2.07E+06	1.87E+06	1.42E+06	1.26E+06	1.85E+06	3.07E+06	1.80E+06	1.18E+06	1.70E+06	2.14E+06	1.95E+06	2.00E+06	1.83E+06
Hydroxy methylbutyric acid (?-Hydroxyisovaleric acid)/Hydroxypentanoic acid	1.40E+07	1.15E+07	1.24E+07	9.17E+06	1.57E+07	1.78E+07	1.54E+07	1.85E+07	1.87E+07	2.33E+07	1.83E+07	1.82E+07	1.89E+07	1.54E+07	2.31E+07	1.66E+07	1.47E+07	2.00E+07	1.75E+07	1.24E+07	2.25E+07	1.43E+07	1.38E+07	2.55E+07	2.07E+07	1.54E+07	1.33E+07	1.16E+07	9.26E+06	1.79E+07	3.26E+07	1.72E+07
3,4-Dihydroxyphenylacetic acid/4-Methoxysalicylic acid/3-Hydroxymandelic acid/5-Methoxysalicylic acid/Vanillic acid	1.90E+06	1.36E+06	1.21E+06	1.67E+06	1.42E+06	4.03E+06	3.13E+06	2.80E+06	2.93E+06	3.89E+06	2.31E+06	2.75E+06	1.70E+06	1.78E+06	2.56E+06	1.99E+06	1.90E+06	1.39E+06	2.92E+06	1.97E+06	1.87E+06	2.62E+06	2.35E+06	2.39E+06	1.67E+06	1.34E+06	1.83E+06	1.69E+06	2.14E+06	3.04E+06	3.35E+06	2.71E+06
Tyrosine	8.38E+08	1.14E+09	1.06E+09	1.35E+09	9.16E+08	1.07E+09	9.23E+08	1.07E+09	1.05E+09	1.98E+09	9.12E+08	1.05E+09	4.85E+08	5.50E+08	4.67E+08	5.82E+08	6.89E+08	7.59E+08	7.62E+08	4.55E+08	4.76E+08	5.69E+08	7.18E+08	5.54E+08	7.03E+08	4.52E+08	4.06E+08	4.76E+08	5.14E+08	4.70E+08	3.96E+08	4.08E+08
5'-AMP	1.68E+07	3.54E+07	3.66E+07	3.24E+07	3.02E+07	5.15E+07	3.10E+07	3.25E+07	1.92E+07	1.72E+07	2.59E+07	3.13E+07	3.50E+07	3.47E+07	3.03E+07	2.79E+07	2.83E+07	5.97E+07	2.82E+07	3.54E+07	5.92E+07	2.30E+07	2.89E+07	6.12E+07	1.65E+08	9.71E+07	1.47E+07	4.18E+07	2.45E+07	4.23E+07	7.38E+07	3.19E+07
3'-AMP	7.90E+07	6.88E+07	6.52E+07	7.97E+07	9.34E+07	8.57E+07	8.85E+07	1.48E+08	1.76E+08	5.26E+07	5.85E+07	5.16E+07	4.28E+07	3.37E+07	4.57E+07	2.93E+07	2.54E+07	4.13E+07	2.76E+07	4.23E+07	3.57E+07	4.01E+07	3.40E+07	4.83E+07	5.01E+07	3.40E+07	3.03E+07	3.59E+07	3.85E+07	3.17E+07	2.94E+07	3.78E+07
3-Ethylphenol	3.12E+05	2.82E+05	2.94E+05	2.74E+05	1.64E+05	2.70E+05	4.63E+05	2.60E+05	4.63E+05	2.25E+05	2.89E+05	3.14E+05	5.50E+05	8.75E+05	6.25E+05	6.75E+05	3.58E+05	4.51E+05	7.16E+05	8.68E+05	4.37E+05	5.26E+05	3.21E+05	4.51E+05	9.00E+05	6.24E+05	5.39E+05	4.08E+05	6.17E+05	3.62E+05	5.21E+05	7.44E+05
Hydroxymethylbutyric acid (?-Hydroxyisovaleric acid)/2-Hydroxypentanoic acid	1.03E+08	5.93E+07	5.28E+07	6.98E+07	7.99E+07	7.16E+07	9.74E+07	9.52E+07	1.14E+08	1.31E+08	6.45E+07	1.13E+08	9.87E+07	8.31E+07	1.07E+08	6.08E+07	7.76E+07	7.38E+07	1.64E+08	7.82E+07	9.83E+07	1.37E+08	1.51E+08	1.38E+08	8.61E+07	8.67E+07	8.35E+07	1.06E+08	9.88E+07	1.24E+08	1.50E+08	1.47E+08
3-Hydroxy-3-methylglutaric acid	8.89E+08	8.91E+08	8.12E+08	9.97E+08	2.33E+09	1.56E+09	2.14E+08	6.96E+08	3.12E+08	2.52E+08	7.19E+08	5.26E+08	5.37E+08	6.47E+08	5.99E+08	2.67E+08	6.60E+08	7.19E+08	4.70E+08	1.42E+08	2.79E+08	7.10E+08	7.87E+08	7.03E+08	8.37E+08	7.91E+08	2.07E+08	2.57E+08	7.60E+08	5.05E+08	8.79E+08	8.74E+08
Methylcatechol	5.65E+06	6.05E+06	6.78E+06	6.84E+06	5.86E+06	8.99E+06	5.31E+06	7.11E+06	7.97E+06	6.00E+06	5.80E+06	6.53E+06	4.62E+06	5.29E+06	4.74E+06	4.33E+06	5.90E+06	5.56E+06	5.07E+06	4.60E+06	6.36E+06	4.58E+06	7.08E+06	5.45E+06	5.74E+06	6.33E+06	4.03E+06	7.46E+06	6.51E+06	7.11E+06	6.76E+06	4.61E+06
3-hydroxydecanoic acid/10-hydroxydecanoic acid	2.35E+06	2.12E+06	3.61E+06	2.44E+06	2.69E+06	2.52E+06	5.88E+06	3.09E+06	1.90E+07	1.42E+07	2.08E+06	5.61E+06	1.81E+06	2.82E+06	3.33E+06	2.48E+06	2.31E+06	1.93E+06	2.22E+06	2.51E+06	2.28E+06	2.18E+06	2.56E+06	2.11E+06	2.13E+06	2.96E+06	1.91E+06	2.05E+06	2.01E+06	2.71E+06	2.96E+06	2.70E+06
3-Hydroxypicolinamide/Nicotinamide N-oxide	1.06E+08	1.81E+08	1.64E+08	1.50E+08	1.25E+08	1.33E+08	1.82E+07	3.51E+07	4.00E+07	2.85E+07	4.80E+07	5.64E+07	3.06E+07	7.20E+07	2.44E+07	2.42E+07	3.33E+07	5.90E+07	4.41E+07	3.45E+07	3.44E+07	3.03E+07	1.49E+07	3.01E+07	1.09E+08	9.66E+07	9.16E+07	1.05E+08	3.49E+07	5.23E+07	4.79E+07	3.07E+07
3-Methylcrotonyl glycine	9.62E+06	7.67E+06	8.58E+06	7.50E+06	1.06E+07	9.16E+06	2.37E+07	1.79E+07	1.84E+07	3.29E+07	1.37E+07	2.93E+07	1.23E+07	1.84E+07	1.99E+07	1.31E+07	1.73E+07	1.10E+07	1.37E+07	9.06E+06	1.49E+07	1.24E+07	7.38E+06	1.26E+07	8.19E+06	1.70E+07	7.35E+06	1.01E+07	1.33E+07	3.14E+07	3.09E+07	3.82E+07
Methylhistidine	2.25E+06	1.38E+06	2.92E+06	2.12E+06	1.72E+06	1.91E+06	4.21E+05	9.92E+05	1.03E+06	7.85E+05	1.06E+06	7.71E+05	8.99E+05	1.93E+06	2.19E+06	1.46E+06	1.35E+06	1.32E+06	1.21E+06	8.38E+05	1.04E+06	1.18E+06	1.25E+06	1.19E+06	1.75E+06	1.84E+06	1.25E+06	1.35E+06	8.10E+05	9.70E+05	9.66E+05	9.92E+05
3-Phenoxypropionic acid/Methyl 4-hydroxyphenylacetate/2-Phenoxypropionic acid/4-(Hydroxymethyl)phenylacetic acid	1.07E+07	5.66E+06	6.80E+06	7.75E+06	1.34E+07	7.70E+06	1.11E+07	1.52E+07	1.75E+07	9.95E+06	1.10E+07	9.46E+06	2.04E+07	3.82E+07	2.89E+07	2.96E+07	1.14E+06	1.88E+07	3.23E+07	4.45E+07	1.64E+07	2.45E+07	2.80E+07	1.89E+07	4.25E+07	2.84E+07	2.46E+07	1.53E+07	2.34E+07	1.22E+07	2.04E+07	3.58E+07
Pyridylacetic acid	1.30E+06	2.00E+06	1.59E+06	1.05E+06	8.63E+05	8.72E+05	1.35E+06	1.27E+06	1.19E+06	2.90E+06	8.63E+05	1.09E+06	1.37E+06	2.22E+06	1.29E+06	1.37E+06	1.01E+06	7.93E+05	1.22E+06	1.79E+06	1.04E+06	1.48E+06	1.47E+06	1.10E+06	1.58E+06	1.72E+06	1.49E+06	9.38E+05	9.59E+05	9.97E+05	1.26E+06	1.72E+06
3-succinoylpyridine	5.11E+05	3.60E+05	1.02E+05	7.49E+05	7.81E+05	2.56E+05	3.03E+06	9.17E+05	7.12E+05	4.05E+05	3.29E+04	1.81E+05	5.05E+06	6.14E+06	5.07E+06	8.78E+06	6.43E+05	7.04E+05	8.23E+05	1.25E+06	1.05E+06	1.62E+06	5.48E+06	3.64E+06	2.98E+05	9.00E+05	2.23E+05	1.49E+05	3.43E+05	2.29E+05	1.96E+05	4.41E+05
4-Amino-nicotinic acid	1.04E+07	5.11E+06	7.51E+06	1.12E+07	1.57E+07	1.51E+07	6.49E+06	6.33E+06	5.03E+06	4.93E+06	8.49E+06	4.09E+06	1.19E+07	1.27E+07	1.58E+07	1.47E+07	1.19E+07	1.33E+07	1.29E+07	9.66E+06	1.44E+07	1.36E+07	1.16E+07	1.07E+07	1.34E+07	1.42E+07	7.99E+06	1.19E+07	6.67E+06	9.60E+06	1.31E+07	8.44E+06
4-Guanidinobutyric acid	1.04E+07	1.53E+07	6.78E+06	8.15E+06	1.12E+07	1.43E+07	1.52E+07	2.10E+07	2.64E+07	3.03E+07	1.02E+07	1.46E+07	1.54E+07	9.37E+06	9.86E+06	1.53E+07	1.67E+07	2.06E+07	4.66E+07	6.11E+06	7.64E+06	2.08E+07	4.18E+07	1.33E+07	8.21E+06	1.31E+07	9.13E+06	7.80E+06	1.84E+07	1.44E+07	2.31E+07	8.48E+06
4-Hydroxy-2-methylbenzoic acid/3-Hydroxyphenyl acetate	3.72E+06	1.32E+07	4.50E+06	6.51E+06	2.61E+05	4.13E+06	2.48E+07	5.22E+06	3.65E+06	1.62E+07	5.63E+06	1.12E+07	2.82E+06	3.16E+06	2.12E+06	2.20E+06	1.70E+06	2.23E+06	4.51E+06	3.40E+06	2.99E+06	3.47E+06	2.12E+07	1.01E+07	1.44E+06	2.60E+06	2.15E+06	2.40E+06	1.81E+06	6.95E+06	3.81E+06	2.27E+06
4-Hydroxy-3-methylbenzoic acid	2.31E+05	1.82E+05	2.03E+05	1.67E+05	1.82E+05	1.90E+05	1.05E+05	1.03E+05	2.44E+05	9.91E+04	1.01E+05	1.34E+05	8.98E+04	1.36E+05	1.40E+05	9.27E+04	1.57E+05	2.19E+05	3.42E+04	1.78E+05	9.81E+04	3.62E+04	5.82E+04	4.68E+04	6.61E+04	6.67E+04	7.71E+04	5.98E+04	5.01E+04	6.85E+04	6.03E+04	1.72E+04
4-Methyl-2-oxovaleric acid	1.10E+08	1.03E+08	3.86E+07	7.18E+07	7.19E+07	8.06E+07	1.01E+08	1.48E+08	9.92E+07	1.30E+08	7.99E+07	1.56E+08	1.14E+07	2.20E+07	1.29E+07	1.50E+07	2.83E+07	1.92E+07	1.82E+07	1.35E+07	1.15E+07	2.04E+07	1.24E+07	1.36E+07	1.62E+07	4.13E+07	7.01E+07	2.39E+07	1.23E+07	1.22E+08	2.75E+07	4.31E+07
4-Nitrocatechol	1.95E+05	1.24E+05	1.79E+05	1.87E+05	1.19E+05	1.22E+05	5.93E+05	3.80E+05	8.44E+05	8.16E+05	2.09E+05	4.15E+05	1.65E+05	3.97E+05	2.01E+05	4.50E+05	1.84E+05	2.65E+05	3.12E+05	2.46E+05	2.60E+05	2.65E+05	3.89E+05	1.75E+05	2.09E+05	3.44E+05	1.76E+05	9.53E+04	1.59E+05	2.06E+05	2.42E+05	3.32E+05
5-Aminoimidazole-4-carboxamide-1-b-D-ribofuranosyl 5'-monophosphate	1.00E+00	1.85E+05	2.10E+05	7.63E+04	2.39E+05	3.09E+05	1.00E+00	1.00E+00	3.16E+04	1.00E+00	1.61E+05	1.00E+00	5.66E+05	7.50E+05	9.94E+04	5.09E+05	1.43E+05	7.32E+05	9.88E+04	5.52E+05	8.56E+05	5.44E+05	6.58E+04	6.36E+05	1.12E+06	1.04E+06	5.47E+05	7.52E+05	3.34E+05	4.24E+05	2.94E+05	1.12E+06
5-Aminopyridine-3-carboxylic acid/6-Aminopyridine-3-carboxylic acid/4-Imidazoleacrylic acid (urocanic acid)/Nicotinamide N-oxide	1.29E+07	1.46E+07	1.57E+07	1.65E+07	1.24E+07	1.43E+07	1.12E+07	7.06E+06	9.23E+06	1.25E+07	1.17E+07	1.42E+07	9.22E+06	1.00E+07	1.01E+07	9.72E+06	1.24E+07	1.14E+07	1.09E+07	4.70E+06	1.10E+07	1.01E+07	1.15E+07	1.06E+07	1.00E+07	1.13E+07	1.04E+07	1.36E+07	1.31E+07	1.45E+07	1.42E+07	5.67E+06
5-Hydroxyindoleacetic acid	2.80E+06	1.06E+06	1.16E+06	1.61E+06	1.94E+06	1.39E+06	1.51E+06	5.97E+06	3.05E+06	2.63E+06	1.66E+06	2.37E+06	1.10E+06	1.46E+06	1.55E+06	1.01E+06	1.16E+06	1.94E+06	1.42E+06	1.25E+06	1.69E+06	1.20E+06	1.13E+06	1.09E+06	1.10E+06	2.33E+06	1.46E+06	1.43E+06	1.22E+06	1.51E+06	2.95E+06	1.67E+06
5-Methyldeoxycytidine	6.16E+04	2.18E+05	5.94E+04	1.32E+05	6.77E+04	8.21E+04	4.47E+05	5.83E+05	2.73E+05	2.93E+05	2.94E+05	2.92E+05	1.78E+05	1.44E+05	1.82E+05	1.28E+05	6.69E+05	7.12E+04	1.46E+05	6.29E+04	4.55E+04	1.25E+05	2.67E+05	1.34E+05	5.03E+04	1.22E+05	1.61E+05	4.48E+05	8.24E+05	2.84E+05	8.56E+05	3.77E+05
5-Sulfosalicylic acid	1.09E+06	3.55E+04	1.79E+05	2.47E+05	8.54E+05	7.99E+04	1.77E+05	1.15E+05	1.69E+05	1.72E+05	5.37E+04	7.50E+04	5.87E+04	5.32E+04	1.18E+05	6.47E+04	7.36E+04	1.46E+05	3.78E+05	5.16E+05	3.28E+05	1.40E+05	3.63E+05	5.47E+05	5.63E+05	2.48E+05	6.50E+04	1.17E+05	1.13E+05	4.12E+04	1.32E+05	3.52E+04
5?-Pregnane-3,20-dione	1.96E+04	5.81E+04	1.97E+05	5.87E+05	1.05E+06	5.58E+05	5.32E+05	1.20E+05	5.24E+05	2.13E+05	2.84E+05	3.28E+05	5.20E+04	6.70E+04	3.65E+05	4.88E+05	2.83E+05	7.29E+04	4.77E+04	1.59E+04	3.78E+04	4.37E+05	3.35E+05	3.52E+05	3.93E+05	1.00E+00	1.30E+04	2.28E+05	6.98E+05	4.59E+05	1.40E+05	7.95E+05
6-Biopterin	1.65E+06	3.53E+06	3.02E+06	1.12E+06	1.08E+06	6.51E+05	1.57E+06	1.40E+06	1.34E+06	1.81E+06	1.15E+06	2.01E+06	7.59E+05	1.28E+06	8.68E+05	9.93E+05	6.97E+05	1.22E+06	9.20E+05	1.30E+06	1.03E+06	8.64E+05	5.66E+05	7.49E+05	1.58E+06	1.75E+06	1.40E+06	1.55E+06	7.36E+05	1.26E+06	1.19E+06	1.23E+06
6-Methoxysalicylic acid/Dehydroacetic acid/3-Methoxysalicylic acid/Isovanillic acid	1.35E+06	1.15E+06	7.57E+05	1.07E+06	1.08E+06	9.86E+05	2.74E+06	9.85E+06	3.66E+06	2.54E+06	1.93E+06	2.14E+06	2.42E+06	3.27E+06	1.84E+06	1.70E+06	1.81E+06	1.80E+06	3.91E+06	2.20E+06	1.77E+06	2.34E+06	2.72E+06	2.58E+06	1.26E+06	1.72E+06	1.71E+06	1.46E+06	2.13E+06	2.39E+06	2.82E+06	3.16E+06
7,8-Dihydro-L-biopterin	2.81E+06	2.27E+06	2.67E+06	3.13E+06	2.97E+06	2.83E+06	2.23E+06	2.53E+06	2.81E+06	2.37E+06	3.38E+06	2.82E+06	2.21E+06	2.49E+06	2.37E+06	2.65E+06	2.40E+06	3.22E+06	2.39E+06	2.12E+06	2.76E+06	2.51E+06	2.00E+06	2.11E+06	3.46E+06	3.12E+06	2.12E+06	3.56E+06	1.97E+06	3.38E+06	3.13E+06	2.55E+06
8-Hydroxy-eicosatetraenoic acid	9.18E+07	2.35E+07	3.00E+07	4.70E+07	5.13E+07	3.71E+07	9.43E+07	1.05E+08	7.52E+07	5.88E+07	3.95E+07	8.84E+07	2.67E+07	6.34E+07	4.00E+07	1.89E+07	2.92E+07	4.13E+07	3.22E+07	3.75E+07	3.23E+07	2.04E+07	2.24E+07	2.61E+07	2.13E+07	2.00E+08	6.76E+07	3.14E+07	3.06E+07	3.56E+07	5.46E+07	4.51E+07
Methyluric acid	9.30E+05	1.09E+06	6.42E+05	8.11E+05	5.76E+05	9.13E+05	8.87E+05	1.29E+06	6.31E+05	1.05E+06	7.40E+05	1.26E+06	9.36E+05	6.30E+05	1.35E+05	9.05E+05	8.62E+05	6.49E+05	8.62E+05	5.86E+05	6.04E+05	9.53E+05	8.18E+05	8.88E+05	7.32E+05	8.13E+05	5.40E+05	5.01E+05	9.30E+05	7.24E+04	1.13E+06	8.19E+05
Adenine	3.62E+07	4.79E+07	4.05E+07	3.60E+07	4.25E+07	3.03E+07	4.24E+07	5.39E+07	4.17E+07	6.58E+07	3.03E+07	5.86E+07	2.96E+07	2.38E+07	3.84E+07	1.62E+07	2.09E+07	2.50E+07	4.67E+07	2.59E+07	3.01E+07	1.85E+07	6.38E+07	4.22E+07	3.55E+07	2.92E+07	3.26E+07	6.32E+07	2.90E+07	3.87E+07	3.17E+07	2.85E+07
Adenosine diphosphate ribose	3.04E+04	3.01E+04	1.44E+04	2.01E+04	1.26E+05	5.06E+04	1.04E+05	1.48E+05	1.14E+05	2.95E+04	1.54E+05	6.67E+04	3.03E+05	2.45E+05	1.68E+05	1.59E+05	1.47E+05	3.85E+05	2.68E+05	3.49E+05	2.00E+05	1.62E+05	7.01E+04	1.54E+05	3.14E+05	2.97E+05	1.51E+05	1.22E+05	1.71E+05	1.38E+05	1.92E+05	1.86E+05
Adenosine diphosphoglucose	3.47E+05	4.36E+05	6.45E+05	4.23E+05	1.36E+06	1.16E+06	1.31E+05	6.07E+05	2.42E+05	1.23E+05	4.35E+05	1.33E+05	6.38E+05	7.42E+05	4.62E+05	6.60E+05	6.12E+05	9.41E+05	3.74E+05	7.93E+05	8.92E+05	2.92E+05	5.57E+05	1.45E+06	1.63E+06	1.44E+06	5.22E+05	8.95E+05	3.77E+05	6.09E+05	6.80E+05	3.32E+05
ADP	5.86E+05	2.81E+05	6.20E+05	5.85E+05	1.74E+06	2.68E+06	2.52E+06	1.72E+06	1.23E+07	1.19E+06	2.17E+06	1.72E+06	7.57E+06	2.37E+06	3.10E+06	6.04E+06	1.37E+06	2.12E+06	4.08E+06	1.18E+07	5.87E+06	4.10E+06	2.33E+06	3.41E+06	7.81E+06	1.49E+06	4.59E+05	1.72E+06	3.19E+06	1.66E+06	2.40E+06	1.87E+06
Allantoic acid	3.14E+06	1.72E+06	1.95E+06	3.15E+06	2.45E+06	1.93E+06	1.72E+06	2.31E+06	2.65E+06	2.01E+06	2.06E+06	1.50E+06	1.93E+06	2.61E+06	2.26E+06	1.68E+06	1.67E+06	2.08E+06	1.94E+06	1.97E+06	1.94E+06	1.60E+06	2.26E+06	1.97E+06	2.67E+06	2.93E+06	1.90E+06	2.21E+06	1.20E+06	1.65E+06	1.53E+06	2.43E+06
Allantoin	2.70E+08	1.99E+08	1.80E+08	2.39E+08	2.82E+08	1.83E+08	2.62E+08	3.47E+08	3.40E+08	3.03E+08	2.30E+08	2.17E+08	1.94E+08	3.24E+08	2.39E+08	1.65E+08	1.54E+08	1.90E+08	2.28E+08	2.09E+08	2.03E+08	1.73E+08	2.05E+08	2.33E+08	2.10E+08	2.84E+08	2.06E+08	1.92E+08	1.48E+08	2.04E+08	2.04E+08	2.74E+08
Aminohippuric acid	1.10E+05	5.40E+04	4.40E+04	4.97E+04	3.09E+04	1.50E+05	1.39E+05	2.46E+05	1.33E+05	1.81E+05	4.96E+04	2.15E+04	2.26E+04	5.89E+04	9.93E+04	6.01E+04	8.93E+04	5.04E+04	1.47E+05	4.40E+04	4.94E+04	9.57E+04	1.22E+05	7.99E+04	1.08E+05	3.88E+05	5.58E+04	1.13E+05	2.19E+05	7.66E+04	1.78E+05	3.96E+04
Arachidic acid	2.49E+06	1.69E+06	1.83E+06	2.50E+06	1.50E+07	9.18E+06	4.12E+06	4.80E+06	2.47E+07	1.35E+06	2.68E+06	2.27E+06	6.99E+06	1.27E+07	6.15E+06	1.00E+07	6.25E+06	6.33E+06	7.96E+06	6.92E+06	5.57E+06	9.82E+06	6.71E+06	6.54E+06	1.91E+07	2.52E+07	1.59E+07	1.12E+07	1.14E+07	5.35E+06	1.07E+07	1.31E+07
Arginine	1.90E+06	3.83E+06	2.64E+06	3.47E+06	1.30E+06	3.12E+06	1.51E+06	1.55E+06	6.59E+05	2.89E+06	1.64E+06	2.07E+06	5.21E+05	8.30E+05	1.32E+06	7.44E+05	1.30E+06	1.25E+06	1.07E+06	3.07E+05	7.98E+05	9.65E+05	8.57E+05	5.37E+05	4.62E+05	6.51E+05	6.50E+05	8.70E+05	5.88E+05	1.39E+06	1.25E+06	3.21E+05
Argininosuccinic acid	9.96E+05	1.70E+06	1.94E+06	1.31E+06	1.45E+06	2.74E+06	1.42E+06	1.78E+06	3.04E+06	2.78E+06	2.61E+06	2.53E+06	8.74E+05	1.08E+06	9.98E+05	1.47E+06	1.42E+06	2.29E+06	1.11E+06	5.83E+05	1.53E+06	1.92E+06	1.41E+06	1.63E+06	5.69E+05	5.51E+05	4.17E+05	6.09E+05	1.21E+06	2.58E+06	1.90E+06	8.73E+05
Asparagine	1.97E+08	2.87E+08	2.74E+08	3.02E+08	3.19E+08	3.62E+08	2.82E+08	2.91E+08	2.94E+08	2.53E+08	2.92E+08	2.77E+08	2.68E+08	2.34E+08	2.09E+08	2.37E+08	3.17E+08	2.59E+08	1.98E+08	1.57E+08	1.66E+08	2.03E+08	1.74E+08	2.24E+08	1.91E+08	1.75E+08	1.25E+08	1.95E+08	1.98E+08	1.85E+08	2.42E+08	1.31E+08
Aspartylglycosamine	1.12E+08	1.26E+08	1.17E+08	1.41E+08	1.18E+08	1.08E+08	6.04E+07	1.18E+08	6.66E+07	7.06E+07	1.15E+08	8.42E+07	6.67E+07	9.76E+07	7.70E+07	6.35E+07	8.25E+07	1.03E+08	1.01E+08	7.06E+07	7.26E+07	8.07E+07	1.28E+08	1.24E+08	1.06E+08	8.79E+07	8.07E+07	9.89E+07	7.32E+07	1.10E+08	1.05E+08	8.12E+07
ATP	8.44E+05	4.10E+05	3.86E+05	9.83E+05	5.72E+05	2.45E+06	3.83E+06	3.92E+06	2.64E+06	3.35E+06	2.72E+06	3.58E+06	2.11E+06	2.31E+06	3.80E+06	4.55E+06	2.83E+06	1.48E+06	3.46E+06	3.09E+06	1.46E+06	2.87E+06	2.33E+06	2.44E+06	1.92E+06	2.00E+06	2.99E+06	8.34E+05	3.19E+06	2.24E+06	1.94E+06	3.65E+06
Behenic acid	1.82E+05	2.23E+05	1.52E+05	6.07E+04	2.94E+05	9.67E+04	1.67E+05	1.33E+05	8.46E+05	8.58E+04	1.67E+05	8.10E+04	9.46E+05	9.22E+05	3.04E+05	4.07E+05	4.46E+05	3.87E+05	4.58E+05	7.78E+05	3.19E+05	7.20E+05	5.65E+05	9.31E+05	2.22E+06	4.69E+06	1.23E+06	9.00E+05	7.60E+05	4.32E+05	1.27E+06	1.17E+06
Capric acid	9.35E+06	9.55E+06	1.54E+07	1.26E+07	1.48E+07	7.44E+07	1.07E+07	8.99E+06	2.88E+08	3.37E+07	9.29E+06	1.58E+07	7.34E+06	1.41E+07	8.50E+06	8.91E+06	8.68E+06	7.13E+06	1.15E+07	8.65E+06	9.34E+06	9.12E+06	1.26E+07	6.56E+06	9.96E+06	7.62E+06	1.75E+07	1.04E+07	9.08E+06	1.12E+07	1.17E+07	8.40E+06
Caprylolyglycine	2.69E+06	1.54E+06	1.50E+06	2.31E+06	1.13E+06	1.63E+06	1.88E+06	1.01E+06	1.62E+06	1.17E+06	1.08E+06	1.54E+06	1.58E+06	3.82E+06	1.93E+06	2.57E+06	1.57E+06	1.14E+06	3.04E+06	1.72E+06	2.14E+06	1.77E+06	1.86E+06	2.12E+06	1.98E+06	1.90E+06	1.78E+06	2.44E+06	3.26E+06	2.33E+06	4.30E+06	2.57E+06
Carnosine	6.68E+05	4.44E+05	5.29E+05	3.93E+05	8.82E+05	7.73E+05	6.98E+05	4.78E+05	3.08E+06	8.35E+05	5.83E+05	5.60E+05	2.60E+05	6.77E+05	3.84E+05	2.35E+05	4.18E+05	3.06E+05	6.15E+05	5.42E+05	4.79E+05	4.82E+05	7.69E+05	5.48E+05	1.30E+05	2.67E+05	3.56E+05	2.54E+05	3.81E+05	3.77E+05	3.12E+05	1.63E+05
Eicosapentaenoic acid	8.87E+07	4.32E+07	7.78E+07	1.17E+08	1.44E+08	1.09E+08	5.14E+07	4.19E+07	6.04E+07	3.47E+07	5.20E+07	3.32E+07	8.23E+07	1.09E+08	9.50E+07	1.07E+08	6.03E+07	9.25E+07	9.76E+07	6.05E+07	8.71E+07	1.09E+08	1.39E+08	1.01E+08	1.29E+08	1.15E+08	6.07E+07	1.28E+08	1.08E+08	8.06E+07	1.06E+08	1.53E+08
Citraconic acid	3.18E+07	1.18E+07	1.20E+07	1.09E+07	1.51E+07	1.30E+07	1.27E+07	1.35E+07	1.32E+07	1.53E+07	1.79E+07	1.65E+07	2.26E+07	2.09E+07	1.49E+07	1.40E+07	2.32E+07	1.04E+07	1.40E+07	1.30E+07	1.15E+07	2.04E+07	2.10E+07	1.27E+07	1.33E+07	2.16E+07	1.29E+07	1.53E+07	1.38E+07	2.10E+07	1.53E+07	1.35E+07
Citric acid/Isocitric acid	5.17E+08	4.54E+08	6.63E+08	3.24E+08	7.07E+08	4.90E+08	4.29E+08	6.31E+08	1.23E+09	6.92E+08	2.28E+08	3.87E+08	7.19E+08	4.54E+08	2.86E+07	1.73E+07	1.65E+07	6.39E+08	2.27E+07	1.11E+07	5.26E+08	2.24E+08	1.19E+07	4.31E+08	2.60E+07	3.29E+08	3.25E+07	1.15E+07	1.21E+07	2.52E+08	5.02E+07	9.23E+08
Creatine	3.34E+07	3.92E+07	3.41E+07	2.68E+07	4.94E+07	5.24E+07	7.27E+07	8.35E+07	1.70E+08	9.32E+07	1.34E+08	6.72E+07	2.41E+07	2.98E+07	4.23E+07	3.01E+07	2.83E+07	3.40E+07	3.38E+07	2.80E+07	3.91E+07	3.67E+07	4.52E+07	2.52E+07	2.40E+07	2.98E+07	3.97E+07	2.48E+07	3.25E+07	5.19E+07	4.55E+07	3.07E+07
Cyclic ADP-ribose (cADPR)	1.17E+04	6.95E+04	5.59E+04	4.35E+04	7.88E+04	9.60E+04	1.07E+05	1.25E+05	9.46E+04	9.21E+04	3.59E+04	9.65E+04	2.43E+05	2.92E+05	3.13E+05	2.16E+05	1.54E+05	1.50E+05	2.30E+05	1.51E+05	1.73E+05	1.81E+05	1.72E+05	1.96E+05	7.06E+04	1.74E+05	1.95E+05	8.79E+04	2.54E+05	9.66E+04	2.71E+05	2.44E+05
Cystathionine	8.48E+06	1.35E+07	1.11E+07	9.70E+06	8.98E+06	7.52E+06	2.69E+06	3.67E+06	6.12E+06	5.16E+06	5.40E+06	3.41E+06	2.78E+06	3.02E+06	1.68E+06	5.07E+06	2.83E+06	5.25E+06	7.17E+06	3.27E+06	3.95E+06	3.85E+06	3.33E+06	5.67E+06	9.16E+06	6.14E+06	3.90E+06	3.10E+06	3.16E+06	3.32E+06	4.76E+06	1.10E+06
Cytidine	2.02E+07	1.76E+07	1.96E+07	2.25E+07	2.97E+07	2.07E+07	5.70E+07	5.04E+07	5.72E+07	3.35E+07	5.76E+07	8.28E+07	7.12E+07	1.02E+08	8.88E+07	9.70E+07	4.85E+07	4.52E+07	9.37E+07	9.14E+07	5.31E+07	9.70E+07	1.16E+08	6.13E+07	6.23E+07	8.47E+07	8.43E+07	7.04E+07	1.06E+08	1.01E+08	1.03E+08	1.50E+08
Cytidine 5'-diphosphocholine	1.86E+06	3.06E+06	3.90E+06	2.87E+06	2.50E+06	2.87E+06	1.06E+06	2.15E+06	1.18E+06	1.18E+06	2.44E+06	1.53E+06	3.18E+06	3.09E+06	3.42E+06	2.39E+06	4.08E+06	6.26E+06	3.73E+06	3.31E+06	4.64E+06	2.36E+06	3.18E+06	4.23E+06	6.98E+06	4.91E+06	2.25E+06	4.19E+06	3.05E+06	3.04E+06	3.91E+06	2.79E+06
Cytosine	1.75E+06	1.62E+06	1.57E+06	1.88E+06	2.49E+06	1.89E+06	4.98E+06	4.38E+06	5.03E+06	2.81E+06	4.73E+06	7.20E+06	6.79E+06	8.97E+06	8.09E+06	7.99E+06	4.58E+06	3.82E+06	8.33E+06	7.38E+06	4.27E+06	8.14E+06	9.83E+06	5.38E+06	4.89E+06	7.22E+06	7.73E+06	6.02E+06	8.98E+06	8.60E+06	9.16E+06	1.33E+07
Quinic acid	5.55E+06	6.83E+06	6.15E+06	7.16E+06	6.75E+06	5.09E+06	3.19E+06	4.51E+06	3.33E+06	3.49E+06	7.77E+06	5.74E+06	6.13E+06	4.23E+06	4.32E+06	3.26E+06	5.75E+06	6.68E+06	6.03E+06	5.06E+06	4.70E+06	4.43E+06	7.32E+06	4.70E+06	1.04E+07	7.21E+06	5.86E+06	1.08E+07	7.81E+06	8.01E+06	9.07E+06	9.67E+06
Arabitol/Adonitol	1.55E+08	2.45E+08	2.26E+08	2.46E+08	1.78E+08	1.93E+08	1.01E+08	1.69E+08	1.00E+08	1.28E+08	2.10E+08	2.16E+08	1.18E+08	1.49E+08	1.57E+08	1.86E+08	2.38E+08	8.90E+07	2.17E+08	1.93E+08	1.87E+08	2.22E+08	1.89E+08	1.44E+08	2.15E+08	1.20E+08	1.45E+08	2.39E+08	2.45E+08	2.55E+08	2.90E+08	2.22E+08
dAMP	2.55E+06	2.37E+06	1.22E+06	3.01E+06	2.00E+06	1.77E+06	3.77E+06	3.47E+06	2.14E+06	1.42E+06	2.04E+06	2.56E+06	2.62E+06	3.07E+06	3.65E+06	2.03E+06	4.59E+06	2.19E+06	2.24E+06	1.81E+06	1.11E+06	2.14E+06	3.47E+06	2.16E+06	1.16E+06	2.15E+06	2.87E+06	2.78E+06	2.72E+06	2.84E+06	2.24E+06	3.84E+06
Deoxycorticosterone 21-glucoside	9.41E+05	2.22E+05	4.05E+05	6.45E+04	3.72E+05	2.19E+04	3.86E+05	1.33E+06	4.48E+05	1.71E+05	2.30E+05	1.07E+06	2.21E+04	9.03E+04	1.18E+05	5.06E+04	7.78E+05	2.27E+05	2.93E+05	2.92E+05	1.75E+05	3.11E+05	2.74E+05	2.92E+05	2.10E+05	5.90E+05	6.17E+05	9.08E+05	1.24E+06	3.79E+05	7.64E+05	6.99E+05
Glucosamine phosphate	2.16E+06	2.31E+06	3.05E+06	2.85E+06	9.23E+05	1.38E+06	3.42E+06	2.06E+06	1.69E+06	3.61E+06	1.57E+06	2.51E+06	4.63E+05	7.40E+05	7.68E+05	6.69E+05	8.88E+05	1.26E+06	1.28E+06	5.85E+05	6.84E+05	6.56E+05	8.99E+05	6.28E+05	1.17E+06	1.07E+06	6.48E+05	9.88E+05	5.15E+05	8.27E+05	9.64E+05	4.45E+05
Glucuronic acid	1.56E+07	1.76E+07	2.05E+07	1.74E+07	1.31E+07	1.41E+07	1.92E+07	1.02E+07	1.61E+07	1.40E+07	1.21E+07	8.96E+06	2.08E+07	3.26E+07	2.21E+07	1.85E+07	2.26E+07	2.34E+07	1.95E+07	1.56E+07	1.46E+07	1.99E+07	1.65E+07	1.77E+07	1.30E+07	1.95E+07	1.09E+07	1.23E+07	1.43E+07	1.64E+07	2.41E+07	1.73E+07
Galacturonic acid	5.47E+07	4.43E+07	7.72E+07	6.50E+07	3.33E+07	5.34E+07	7.00E+07	4.08E+07	5.16E+07	2.67E+07	1.03E+07	5.89E+07	6.72E+07	8.23E+07	3.33E+07	5.74E+07	4.28E+07	4.32E+07	3.96E+07	4.55E+07	3.05E+07	4.09E+07	4.25E+07	5.01E+07	1.71E+07	6.38E+07	2.14E+07	2.91E+07	2.24E+07	2.24E+07	2.31E+07	2.76E+07
Glutamine	2.45E+08	1.60E+08	3.86E+08	1.96E+08	5.57E+08	5.88E+08	1.82E+08	5.47E+08	3.16E+08	1.17E+08	8.53E+07	8.96E+07	8.58E+08	7.25E+08	1.02E+09	4.29E+08	6.27E+08	9.97E+08	7.15E+08	3.15E+08	7.48E+08	1.70E+08	2.91E+08	7.16E+08	4.48E+08	7.40E+08	1.50E+08	4.63E+08	4.58E+08	1.86E+08	7.50E+08	2.26E+08
Glyceric acid	2.82E+08	2.42E+08	3.52E+08	2.75E+08	3.09E+08	3.29E+08	1.15E+08	1.77E+08	1.61E+08	1.33E+08	2.00E+08	1.71E+08	2.45E+08	3.34E+08	3.56E+08	3.38E+08	2.47E+08	3.12E+08	3.40E+08	2.50E+08	3.37E+08	3.51E+08	3.01E+08	3.09E+08	3.34E+08	4.08E+08	2.10E+08	3.26E+08	1.79E+08	2.55E+08	3.21E+08	2.66E+08
dGMP	9.27E+05	9.26E+05	1.11E+06	1.43E+06	5.05E+05	6.56E+05	9.13E+05	9.96E+05	5.76E+05	8.82E+05	1.09E+06	8.70E+05	2.96E+05	4.54E+05	4.81E+05	4.69E+05	5.85E+05	6.81E+05	6.49E+05	3.52E+05	2.58E+05	6.32E+05	9.88E+05	5.50E+05	8.57E+05	4.18E+05	4.46E+05	5.59E+05	5.09E+05	4.84E+05	5.25E+05	4.39E+05
Dihydrofolic acid	1.28E+06	2.02E+06	2.65E+06	2.90E+06	2.26E+06	2.94E+06	1.85E+05	7.43E+05	4.24E+05	4.15E+05	1.54E+06	7.72E+05	1.08E+06	8.77E+05	7.22E+05	1.26E+06	2.02E+06	2.50E+06	9.00E+05	8.63E+05	2.27E+06	1.45E+06	1.22E+06	1.60E+06	1.65E+06	1.33E+06	8.42E+05	1.64E+06	7.77E+05	1.87E+06	1.18E+06	2.71E+05
Dihydroxyacetone phosphate (DHAP)	1.22E+06	5.81E+05	1.59E+06	5.55E+05	6.89E+05	2.31E+06	3.83E+05	6.47E+05	1.34E+06	2.40E+05	6.06E+05	5.09E+05	1.94E+06	3.15E+06	2.55E+06	2.59E+06	1.29E+06	2.49E+06	2.25E+06	5.13E+06	7.88E+06	2.01E+06	1.95E+06	1.36E+07	6.88E+07	8.07E+06	2.55E+06	1.02E+07	2.39E+06	1.23E+06	1.84E+06	2.00E+06
Dimethyl suberate/Diethyladipate	2.83E+06	3.16E+06	2.87E+06	2.53E+06	2.99E+06	3.90E+06	2.37E+06	3.28E+06	3.66E+06	3.83E+06	2.02E+06	2.40E+06	1.75E+06	3.32E+06	2.98E+06	2.21E+06	1.97E+06	2.03E+06	2.25E+06	2.33E+06	2.12E+06	2.05E+06	3.88E+06	1.76E+06	2.86E+06	1.86E+06	1.91E+06	1.78E+06	1.95E+06	1.41E+06	2.34E+06	1.96E+06
Aminoisobutyric acid	7.31E+06	1.19E+07	6.69E+06	7.78E+06	7.38E+06	6.29E+06	1.44E+07	2.32E+07	1.37E+07	2.07E+07	1.71E+07	1.73E+07	6.53E+06	6.93E+06	6.81E+06	7.94E+06	7.17E+06	8.70E+06	1.08E+07	6.13E+06	5.32E+06	8.84E+06	7.87E+06	6.34E+06	5.95E+06	6.30E+06	7.22E+06	4.45E+06	6.95E+06	1.27E+07	1.07E+07	7.04E+06
alpha-Hydroxystearic acid	3.82E+06	4.16E+06	4.00E+06	3.68E+06	6.82E+06	1.44E+07	5.08E+06	6.24E+06	1.32E+07	4.06E+06	4.42E+06	4.27E+06	7.17E+06	6.88E+06	6.89E+06	5.79E+06	5.56E+06	6.00E+06	7.54E+06	5.58E+06	6.21E+06	6.63E+06	6.34E+06	5.12E+06	6.14E+06	6.09E+06	1.15E+07	5.88E+06	5.17E+06	6.77E+06	7.99E+06	7.60E+06
Dihydroorotic acid	1.41E+05	2.05E+05	1.31E+05	1.40E+05	7.17E+04	1.06E+05	2.67E+06	7.19E+05	6.93E+05	1.32E+06	1.47E+05	3.03E+05	1.89E+05	2.03E+05	3.39E+05	2.56E+05	6.19E+04	2.56E+05	6.68E+05	2.08E+05	8.73E+04	1.46E+05	2.36E+05	1.42E+05	2.33E+05	1.55E+05	1.49E+05	5.79E+04	4.43E+04	7.50E+04	1.83E+05	1.18E+06
Mandelic acid/p-Anisic acid/Resorcinol monoacetate/Hydroxyphenylacetic acids/Methylsalicylic acid/Hydroxymethylbenzoic acid	2.93E+06	5.03E+05	1.82E+06	3.27E+06	1.87E+06	9.96E+05	3.64E+06	3.45E+06	3.56E+06	4.61E+06	5.44E+06	4.42E+06	6.00E+05	2.48E+06	7.39E+05	2.52E+06	1.66E+06	1.39E+06	5.08E+07	1.77E+08	1.27E+08	1.26E+08	2.41E+08	9.80E+07	2.48E+06	2.16E+06	2.62E+06	2.47E+06	2.16E+06	6.80E+06	6.22E+05	9.48E+06
p-Hydroxyphenyllactic acid	2.82E+07	4.27E+07	3.79E+07	4.66E+07	4.28E+07	3.73E+07	4.63E+07	4.26E+07	5.91E+07	1.72E+08	3.88E+07	6.17E+07	5.32E+07	3.15E+07	3.90E+07	4.29E+07	3.66E+07	2.14E+07	1.67E+08	4.52E+07	5.48E+07	5.21E+07	4.66E+07	3.52E+07	6.97E+07	4.98E+07	3.59E+07	6.65E+07	5.75E+07	7.66E+07	1.14E+08	7.62E+07
Isoleucine/Leucine	4.29E+09	4.23E+09	4.22E+09	5.27E+09	3.82E+09	4.01E+09	3.30E+09	4.15E+09	3.84E+09	4.38E+09	4.02E+09	4.64E+09	2.46E+09	3.03E+09	2.81E+09	3.06E+09	3.43E+09	3.93E+09	3.11E+09	2.49E+09	2.12E+09	2.87E+09	2.74E+09	2.74E+09	2.33E+09	2.19E+09	2.08E+09	2.24E+09	2.27E+09	2.96E+09	3.35E+09	2.51E+09
Tryptophan	3.94E+08	3.63E+08	3.43E+08	5.18E+08	3.73E+08	3.52E+08	2.20E+08	3.44E+08	3.52E+08	2.90E+08	3.53E+08	2.53E+08	2.19E+08	2.89E+08	2.11E+08	2.36E+08	2.76E+08	3.13E+08	2.37E+08	1.70E+08	1.63E+08	2.29E+08	2.40E+08	2.39E+08	2.52E+08	2.46E+08	2.11E+08	2.18E+08	2.03E+08	2.06E+08	2.14E+08	2.11E+08
Mannitol phosphate	3.76E+05	1.32E+05	2.18E+05	2.20E+05	3.26E+05	1.49E+05	1.28E+04	8.85E+04	1.94E+04	3.19E+04	6.51E+04	1.61E+05	4.11E+05	5.17E+05	6.08E+05	3.04E+05	4.31E+05	2.58E+05	3.07E+05	6.32E+05	6.57E+05	4.65E+05	3.03E+05	4.01E+05	1.52E+06	3.43E+05	5.71E+05	9.55E+05	7.27E+05	5.71E+05	7.25E+05	4.48E+05
Mannitol/Dulcitol	5.38E+07	5.75E+07	6.81E+07	7.76E+07	6.02E+07	6.99E+07	2.26E+07	3.94E+07	2.08E+07	1.91E+07	7.21E+07	4.54E+07	4.00E+07	5.07E+07	6.31E+07	6.27E+07	1.10E+08	5.34E+07	7.10E+07	1.13E+08	1.20E+08	8.29E+07	9.13E+07	7.77E+07	1.70E+08	6.91E+07	7.74E+07	1.95E+08	2.09E+08	1.31E+08	1.57E+08	9.89E+07
Raffinose/Maltotriose	2.55E+09	2.12E+09	2.38E+09	2.42E+09	3.62E+09	2.31E+09	3.81E+08	1.58E+09	2.30E+08	1.97E+08	1.86E+09	7.41E+08	1.72E+09	1.70E+09	1.54E+09	5.84E+08	1.75E+09	1.95E+09	1.99E+09	1.60E+09	1.90E+09	1.91E+09	2.25E+09	1.91E+09	2.23E+09	2.00E+09	2.06E+09	2.61E+09	2.05E+09	2.01E+09	2.21E+09	2.02E+09
Pentose-Phosphates-1/2	8.41E+06	1.75E+07	1.77E+07	1.79E+07	7.77E+06	1.06E+07	5.70E+06	1.03E+07	6.17E+06	7.20E+06	7.67E+06	1.07E+07	8.43E+06	1.30E+07	1.75E+07	1.07E+07	9.68E+06	1.31E+07	9.66E+06	1.42E+07	1.67E+07	9.08E+06	1.13E+07	1.62E+07	3.88E+07	1.66E+07	6.95E+06	1.43E+07	9.54E+06	1.26E+07	1.18E+07	1.12E+07
Pentose-Phosphates-2/2	3.50E+06	5.20E+06	8.67E+06	5.22E+06	6.78E+06	1.04E+07	3.88E+06	3.09E+06	9.92E+06	1.32E+06	7.20E+06	5.05E+06	2.04E+07	3.50E+07	1.11E+07	3.07E+07	1.08E+07	2.73E+07	2.40E+07	3.19E+07	4.52E+07	2.70E+07	2.61E+07	3.15E+07	5.37E+07	3.14E+07	1.61E+07	3.06E+07	2.51E+07	2.61E+07	2.74E+07	2.81E+07
Saccharic acid	6.16E+07	4.07E+07	5.99E+07	6.49E+07	4.75E+07	5.44E+07	2.52E+07	2.73E+07	3.11E+07	2.66E+07	2.49E+07	3.15E+07	3.32E+07	7.70E+07	5.52E+07	5.48E+07	3.26E+07	3.72E+07	6.16E+07	6.65E+07	5.35E+07	5.79E+07	5.44E+07	6.21E+07	7.15E+07	1.09E+08	4.58E+07	6.15E+07	4.85E+07	4.47E+07	5.82E+07	7.71E+07
Sedoheptulose 7-phosphate	4.13E+07	3.15E+07	3.72E+07	3.91E+07	3.43E+07	1.22E+07	2.62E+07	2.27E+07	2.20E+07	2.08E+07	2.21E+07	5.48E+07	4.01E+07	6.70E+07	7.07E+07	5.97E+07	5.88E+07	8.03E+07	4.68E+07	5.72E+07	6.20E+07	5.32E+07	7.32E+07	1.78E+07	5.88E+07	7.43E+07	5.25E+07	2.51E+07	4.35E+07	6.71E+07	7.91E+07	6.54E+07
Threitol/Erythritol	7.39E+06	1.25E+07	3.34E+07	1.04E+07	6.34E+06	8.67E+06	4.27E+06	1.34E+07	4.11E+06	1.02E+07	5.70E+06	8.79E+06	4.98E+06	6.81E+06	7.52E+06	8.51E+06	1.84E+07	4.50E+06	1.08E+07	9.48E+06	8.94E+06	7.79E+06	7.66E+06	6.17E+06	9.36E+06	6.37E+06	1.03E+07	9.53E+06	6.24E+07	9.48E+06	1.48E+07	7.85E+06
Elaidic acid	6.17E+09	2.19E+09	2.49E+09	4.54E+09	1.63E+10	1.15E+10	6.50E+09	1.04E+10	2.12E+10	2.41E+09	6.88E+09	3.13E+09	5.22E+09	1.00E+10	7.33E+09	1.31E+10	5.82E+09	6.24E+09	4.98E+09	5.84E+09	4.28E+09	6.95E+09	8.75E+09	6.69E+09	1.05E+10	6.05E+09	7.47E+09	8.34E+09	1.06E+10	9.73E+09	5.85E+09	1.81E+10
Ergothioneine	3.23E+07	1.24E+08	1.17E+08	1.14E+08	4.04E+07	9.02E+07	8.93E+07	4.52E+07	1.44E+08	1.10E+08	4.11E+07	1.67E+08	9.75E+07	1.26E+08	1.25E+08	1.00E+08	3.64E+07	4.32E+07	1.19E+08	2.38E+07	3.85E+07	1.20E+08	1.19E+08	1.03E+08	2.36E+07	4.26E+07	3.45E+07	3.06E+07	3.02E+07	4.93E+07	4.59E+07	2.94E+07
Ferulic acid	1.27E+06	4.34E+05	5.44E+05	1.38E+05	1.46E+06	5.22E+05	2.81E+05	1.36E+06	5.34E+05	2.84E+05	9.22E+05	6.25E+05	1.72E+05	3.32E+05	4.52E+05	6.13E+05	7.89E+05	1.14E+06	5.95E+05	3.37E+05	2.70E+05	2.79E+05	4.26E+05	3.58E+05	1.58E+06	4.28E+05	4.93E+04	1.98E+05	3.11E+05	2.82E+05	4.43E+05	1.50E+05
GDP	2.22E+05	8.90E+05	9.55E+05	7.06E+05	3.12E+05	1.68E+05	2.50E+05	3.24E+05	8.45E+04	2.54E+06	2.21E+05	1.03E+06	1.88E+05	2.73E+05	3.19E+05	1.50E+05	3.63E+05	3.89E+05	1.09E+05	2.84E+05	4.24E+05	1.64E+05	1.86E+05	1.93E+05	3.33E+05	4.58E+05	6.72E+04	1.96E+05	1.69E+05	3.05E+05	4.71E+05	1.13E+05
Galactonic acid	3.98E+08	4.86E+08	4.46E+08	5.47E+08	4.61E+08	4.53E+08	2.82E+08	3.52E+08	3.22E+08	2.71E+08	3.45E+08	3.37E+08	3.50E+08	4.54E+08	4.52E+08	3.56E+08	4.96E+08	5.12E+08	5.40E+08	3.96E+08	4.15E+08	5.36E+08	4.43E+08	4.99E+08	4.07E+08	4.36E+08	3.05E+08	3.74E+08	3.73E+08	4.04E+08	4.98E+08	5.17E+08
Gluconic acid	1.64E+09	2.26E+09	2.78E+09	2.45E+09	2.01E+09	2.80E+09	1.65E+09	1.15E+09	1.38E+09	1.36E+09	1.25E+09	1.78E+09	2.24E+09	2.93E+09	2.49E+09	2.55E+09	2.98E+09	2.73E+09	2.72E+09	2.02E+09	2.07E+09	2.71E+09	2.25E+09	2.13E+09	1.68E+09	2.30E+09	1.28E+09	1.68E+09	1.50E+09	2.03E+09	2.66E+09	1.57E+09
Hexose-phosphates	9.82E+07	9.37E+07	1.05E+08	1.00E+08	7.77E+07	5.59E+07	4.83E+07	5.47E+07	5.44E+07	6.63E+07	6.67E+07	7.34E+07	1.12E+08	7.35E+07	8.02E+07	7.14E+07	5.86E+07	9.39E+07	6.84E+07	8.91E+07	1.14E+08	7.12E+07	7.82E+07	7.60E+07	2.18E+08	1.32E+08	9.04E+07	1.21E+08	7.02E+07	8.50E+07	1.02E+08	1.04E+08
Hexoses	4.34E+09	4.53E+09	5.28E+09	5.01E+09	5.06E+09	4.43E+09	1.78E+09	3.52E+09	2.20E+09	2.21E+09	4.06E+09	2.72E+09	3.56E+09	4.33E+09	3.60E+09	2.74E+09	3.92E+09	5.02E+09	4.86E+09	4.12E+09	5.35E+09	4.82E+09	5.20E+09	5.02E+09	6.77E+09	4.93E+09	3.99E+09	6.34E+09	5.16E+09	4.88E+09	6.12E+09	5.42E+09
Glycerol phosphate	3.28E+07	6.15E+07	1.93E+07	3.08E+07	1.81E+07	2.42E+07	3.82E+07	6.20E+07	4.39E+07	4.62E+07	5.41E+07	5.94E+07	6.77E+07	8.38E+07	1.54E+08	1.25E+08	9.98E+07	4.16E+07	5.39E+07	3.75E+07	4.00E+07	9.10E+07	1.11E+08	5.95E+07	4.66E+07	4.33E+07	4.48E+07	2.41E+07	7.76E+07	6.11E+07	5.35E+07	4.77E+07
Glycyl leucine	5.62E+06	1.18E+07	1.17E+07	1.18E+07	1.45E+07	3.26E+07	3.87E+06	5.22E+06	1.27E+07	8.55E+06	1.49E+07	9.80E+06	6.81E+06	8.75E+06	9.25E+06	1.06E+07	1.02E+07	1.45E+07	8.75E+06	5.01E+06	7.32E+06	6.38E+06	5.84E+06	9.54E+06	1.02E+07	5.94E+06	3.29E+06	6.76E+06	6.04E+06	2.94E+06	4.70E+06	2.34E+06
GMP	3.30E+06	8.28E+06	5.37E+06	7.80E+06	4.55E+06	9.27E+06	8.41E+06	1.25E+07	4.23E+06	6.23E+06	5.08E+06	8.68E+06	4.01E+06	1.16E+07	6.04E+06	5.41E+06	4.26E+06	1.16E+07	4.42E+06	5.95E+06	6.40E+06	3.02E+06	4.07E+06	1.44E+07	6.51E+07	2.99E+07	5.46E+06	1.43E+07	4.23E+06	1.07E+07	6.70E+06	1.29E+07
GTP	2.92E+04	8.77E+04	9.65E+04	1.11E+05	1.93E+04	1.11E+05	1.48E+05	1.32E+05	1.43E+05	3.39E+05	3.60E+04	1.67E+05	1.11E+05	8.45E+04	2.32E+05	1.79E+05	1.03E+05	4.61E+04	1.75E+05	5.80E+04	6.48E+04	9.33E+04	7.23E+04	9.17E+04	8.81E+04	1.76E+05	1.90E+05	2.21E+04	1.16E+05	7.24E+04	1.08E+05	1.44E+05
Guanidineacetic acid	1.90E+06	1.81E+06	1.13E+06	1.68E+06	1.80E+06	2.01E+06	2.64E+07	1.12E+07	4.31E+06	1.79E+07	4.59E+06	1.10E+07	8.36E+05	1.18E+06	1.82E+06	1.44E+06	1.83E+06	1.88E+06	2.28E+06	9.78E+05	9.64E+05	1.25E+06	1.41E+06	8.88E+05	1.54E+06	1.86E+06	1.27E+06	2.04E+06	1.33E+06	4.05E+06	4.43E+06	2.64E+06
Guanosine	1.30E+07	2.67E+07	2.72E+07	2.53E+07	1.70E+07	2.23E+07	2.13E+07	1.63E+07	2.02E+07	2.82E+07	1.86E+07	3.19E+07	1.06E+07	1.70E+07	7.60E+06	1.14E+07	1.06E+07	2.47E+07	1.27E+07	1.32E+07	2.46E+07	9.92E+06	1.43E+07	2.54E+07	2.62E+07	2.93E+07	1.35E+07	3.58E+07	1.61E+07	4.43E+07	2.37E+07	2.10E+07
Guanosine 5'-diphosphoglucose/Guanosine 5'-diphospho-D-mannose	5.82E+03	8.64E+03	1.78E+04	6.56E+03	1.64E+05	3.97E+05	2.12E+04	6.11E+04	3.45E+04	3.09E+04	6.32E+04	3.43E+04	5.92E+05	4.70E+05	3.03E+05	1.53E+05	1.73E+05	9.40E+05	2.60E+05	2.21E+05	7.24E+05	8.88E+04	4.01E+05	1.13E+06	2.94E+06	6.93E+05	3.19E+05	6.21E+05	7.27E+04	2.98E+05	2.61E+05	7.65E+04
Histidine	8.82E+08	1.07E+09	1.02E+09	1.15E+09	9.33E+08	8.92E+08	7.69E+08	1.04E+09	8.70E+08	1.09E+09	1.02E+09	9.07E+08	6.01E+08	7.80E+08	9.13E+08	7.40E+08	8.38E+08	8.64E+08	7.93E+08	5.80E+08	4.92E+08	6.34E+08	9.44E+08	8.82E+08	7.76E+08	6.27E+08	6.43E+08	6.05E+08	5.09E+08	7.29E+08	6.75E+08	5.31E+08
Hypoxanthine	5.19E+09	5.56E+09	5.87E+09	6.37E+09	4.89E+09	5.30E+09	4.72E+09	5.92E+09	4.10E+09	5.62E+09	5.27E+09	6.08E+09	3.98E+09	4.14E+09	4.58E+09	3.84E+09	5.81E+09	4.45E+09	4.58E+09	3.96E+09	4.70E+09	4.55E+09	5.13E+09	4.73E+09	3.87E+09	4.18E+09	4.26E+09	5.56E+09	5.38E+09	6.22E+09	6.58E+09	4.61E+09
Imidazolelactic acid	7.03E+07	4.92E+07	5.53E+07	3.91E+07	6.16E+07	4.24E+07	1.54E+07	1.95E+07	2.24E+07	2.21E+07	3.16E+07	2.52E+07	4.29E+07	4.84E+07	4.79E+07	4.25E+07	4.46E+07	4.86E+07	5.96E+07	6.25E+07	8.11E+07	1.06E+08	1.09E+08	9.79E+07	9.25E+07	5.21E+07	4.39E+07	8.31E+07	4.27E+07	4.67E+07	4.95E+07	3.85E+07
Indole-3-carboxylic acid	1.71E+06	7.26E+05	7.68E+05	5.98E+05	1.42E+06	7.62E+05	3.21E+05	9.23E+05	8.45E+05	8.06E+05	6.45E+05	5.32E+05	4.71E+05	9.08E+05	8.08E+05	5.72E+05	1.24E+06	5.98E+05	6.14E+05	6.86E+05	6.60E+05	6.53E+05	9.47E+05	1.25E+06	1.67E+06	1.50E+06	1.11E+06	1.18E+06	1.03E+06	1.51E+06	8.51E+05	6.20E+05
Indole-3-propionic acid/Methyl indole-3-acetate	1.37E+06	7.29E+05	5.78E+05	4.48E+05	9.26E+05	5.91E+05	5.37E+05	8.47E+05	1.21E+06	5.81E+05	4.92E+05	3.78E+05	6.04E+05	6.34E+05	4.34E+05	7.35E+05	8.45E+05	9.99E+05	1.17E+06	1.29E+06	1.18E+06	5.62E+05	1.06E+06	6.03E+05	8.58E+05	1.29E+06	5.43E+05	8.18E+05	4.57E+05	4.02E+05	1.22E+06	1.16E+05
Indoleacetic acid	2.55E+06	2.20E+06	1.85E+06	3.15E+06	1.66E+06	8.98E+05	1.90E+06	2.62E+06	2.11E+06	4.19E+06	2.15E+06	2.50E+06	9.77E+05	1.20E+06	1.12E+06	1.26E+06	1.28E+06	1.15E+06	1.32E+06	1.37E+06	1.13E+06	1.91E+06	1.80E+06	1.29E+06	8.13E+05	1.65E+06	1.56E+06	1.26E+06	6.91E+05	2.17E+06	1.44E+06	1.43E+06
Indoxyl sulfate	1.36E+07	6.62E+06	6.89E+06	9.05E+06	9.68E+06	6.66E+06	2.46E+06	8.14E+06	7.44E+06	6.51E+06	8.47E+06	7.10E+06	3.98E+06	6.30E+06	8.13E+06	5.32E+06	4.86E+06	6.77E+06	1.38E+07	1.55E+07	6.79E+06	1.56E+07	3.33E+07	1.32E+07	1.07E+07	4.56E+07	1.67E+07	2.03E+07	2.40E+07	6.74E+06	2.68E+07	8.06E+06
Inosine	7.07E+08	9.69E+08	1.54E+09	1.14E+09	1.15E+09	1.55E+09	4.84E+08	4.74E+08	6.37E+08	5.60E+08	8.83E+08	1.21E+09	1.29E+09	1.81E+09	1.75E+09	1.89E+09	1.32E+09	2.27E+09	1.76E+09	2.10E+09	2.99E+09	1.83E+09	2.16E+09	2.24E+09	3.10E+09	2.13E+09	1.09E+09	2.53E+09	2.10E+09	2.31E+09	2.28E+09	1.85E+09
Inosine 5'-monophosphate	4.80E+05	1.26E+06	2.65E+06	1.29E+06	1.43E+06	2.75E+06	3.49E+05	1.35E+05	6.88E+05	7.19E+05	4.69E+05	6.38E+05	3.28E+06	1.60E+07	3.63E+05	1.54E+06	4.40E+05	6.50E+06	1.86E+06	4.08E+06	5.22E+06	5.48E+05	3.76E+05	2.00E+07	1.32E+08	5.45E+07	2.71E+06	1.85E+07	2.04E+06	6.27E+06	2.07E+06	1.87E+07
Isobutyric acid	2.53E+07	2.69E+07	2.04E+07	2.51E+07	4.13E+07	9.17E+07	2.12E+07	2.79E+07	7.22E+07	3.66E+07	3.09E+07	2.88E+07	1.21E+07	1.38E+07	1.98E+07	2.83E+07	2.81E+07	3.98E+07	4.81E+07	1.54E+07	2.92E+07	2.29E+07	2.25E+07	1.19E+07	2.24E+07	1.93E+07	6.89E+07	3.84E+07	1.72E+07	3.20E+07	5.23E+07	2.08E+07
Itaconic acid	2.50E+06	1.90E+06	2.06E+06	2.08E+06	2.48E+06	2.18E+06	1.63E+06	1.90E+06	1.89E+06	1.50E+06	1.63E+06	1.63E+06	2.08E+06	1.97E+06	4.52E+06	1.71E+06	1.96E+06	1.93E+06	1.99E+06	1.81E+06	2.05E+06	2.00E+06	2.01E+06	2.17E+06	2.22E+06	2.05E+06	2.09E+06	2.33E+06	2.11E+06	2.04E+06	2.14E+06	2.30E+06
Erythrulose	5.69E+07	7.50E+07	6.37E+07	7.61E+07	6.97E+07	7.30E+07	3.40E+07	4.98E+07	3.51E+07	3.91E+07	6.98E+07	4.05E+07	2.25E+07	5.65E+07	3.49E+07	3.78E+07	3.78E+07	1.03E+08	4.43E+07	3.97E+07	2.72E+07	4.69E+07	6.10E+07	5.48E+07	5.12E+07	4.47E+07	5.28E+07	1.35E+07	4.11E+07	2.81E+07	3.89E+07	7.14E+07
Erythrulose/Erythrose	6.63E+08	6.70E+08	7.64E+08	7.32E+08	7.67E+08	6.73E+08	2.81E+08	5.19E+08	3.36E+08	3.32E+08	5.83E+08	4.26E+08	5.47E+08	6.36E+08	5.58E+08	4.25E+08	6.17E+08	7.64E+08	7.26E+08	6.12E+08	7.68E+08	6.70E+08	7.37E+08	7.51E+08	9.72E+08	7.49E+08	6.22E+08	9.56E+08	7.64E+08	7.39E+08	8.75E+08	7.88E+08
Tartaric acid	4.70E+05	2.32E+05	2.52E+05	1.47E+05	3.64E+05	3.02E+05	2.00E+05	2.42E+05	2.98E+05	9.65E+05	7.49E+04	2.03E+05	1.26E+05	1.88E+05	3.42E+05	3.01E+05	2.04E+05	9.19E+04	2.18E+05	2.66E+05	2.91E+05	9.92E+04	1.16E+05	2.58E+05	3.39E+05	3.66E+05	1.86E+05	1.94E+05	1.95E+05	2.43E+05	2.48E+05	2.04E+05
Anserine	3.25E+06	2.12E+06	2.61E+06	2.52E+06	4.51E+06	3.40E+06	2.65E+06	2.10E+06	2.11E+07	3.51E+06	4.96E+06	2.14E+06	1.61E+06	2.70E+06	1.78E+06	1.91E+06	1.66E+06	2.07E+06	1.78E+06	1.47E+06	1.84E+06	1.47E+06	2.39E+06	1.55E+06	1.60E+06	1.96E+06	2.00E+06	1.81E+06	1.28E+06	1.70E+06	1.58E+06	1.09E+06
Aspartic acid	1.03E+09	1.27E+09	9.94E+08	1.02E+09	5.09E+08	6.89E+08	1.88E+09	2.08E+09	1.42E+09	2.08E+09	1.33E+09	1.56E+09	4.33E+08	5.94E+08	8.35E+08	6.04E+08	6.35E+08	7.75E+08	5.72E+08	4.25E+08	4.33E+08	6.35E+08	6.38E+08	6.29E+08	3.94E+08	4.90E+08	5.62E+08	4.17E+08	3.73E+08	7.33E+08	5.88E+08	5.67E+08
Citrulline	3.64E+07	3.15E+07	2.87E+07	4.54E+07	3.00E+07	2.96E+07	4.45E+07	4.02E+07	4.22E+07	5.35E+07	2.49E+07	3.47E+07	2.57E+07	3.30E+07	3.34E+07	2.69E+07	3.35E+07	2.73E+07	4.19E+07	2.09E+07	2.31E+07	3.44E+07	5.55E+07	3.58E+07	2.55E+07	3.00E+07	2.47E+07	2.49E+07	2.16E+07	2.56E+07	4.89E+07	3.01E+07
Leu-Pro	3.75E+06	2.49E+06	2.59E+06	3.41E+06	1.08E+07	6.99E+06	3.55E+06	2.76E+06	1.05E+07	2.48E+06	7.79E+06	3.75E+06	9.43E+06	1.14E+07	3.26E+06	1.06E+07	5.70E+06	5.93E+06	1.34E+07	7.52E+06	6.80E+06	1.12E+07	9.07E+06	1.19E+07	6.28E+06	4.00E+06	5.48E+06	4.95E+06	1.07E+07	5.08E+06	1.05E+07	1.08E+07
Fucose/1,5-Anhydro-sorbitol/Rhamnose	3.26E+07	5.07E+07	9.68E+07	3.14E+07	5.67E+07	5.14E+07	2.19E+07	4.97E+07	2.93E+07	3.18E+07	3.15E+07	2.58E+07	2.71E+07	5.43E+07	5.30E+07	4.88E+07	4.15E+07	6.82E+07	4.13E+07	3.17E+07	4.91E+07	3.35E+07	4.38E+07	4.16E+07	8.20E+07	9.39E+07	5.16E+07	6.91E+07	4.87E+07	2.84E+07	8.59E+07	5.87E+07
Glutathione oxidized	4.49E+08	5.90E+08	5.87E+08	6.22E+08	7.48E+08	8.01E+08	5.57E+08	7.77E+08	5.41E+08	5.70E+08	6.19E+08	5.62E+08	3.93E+08	5.06E+08	5.46E+08	5.42E+08	4.44E+08	4.83E+08	3.31E+08	3.88E+08	4.62E+08	4.55E+08	4.70E+08	4.93E+08	5.86E+08	6.33E+08	4.79E+08	5.27E+08	4.15E+08	4.66E+08	4.92E+08	4.62E+08
Homoserine	2.16E+07	1.48E+07	1.70E+07	1.96E+07	1.57E+07	1.46E+07	9.82E+06	1.67E+07	1.19E+07	2.02E+07	1.48E+07	9.90E+06	9.82E+06	1.65E+07	1.09E+07	1.03E+07	1.13E+07	1.56E+07	1.71E+07	1.17E+07	8.64E+06	1.18E+07	1.44E+07	1.25E+07	1.01E+07	1.46E+07	1.27E+07	1.43E+07	2.11E+07	9.61E+06	1.46E+07	1.51E+07
Kynurenine	7.23E+06	1.89E+07	1.15E+07	1.53E+07	9.38E+06	9.96E+06	2.24E+07	2.66E+07	1.80E+07	3.91E+07	1.98E+07	2.64E+07	3.57E+06	4.63E+06	6.37E+06	8.63E+06	1.13E+07	6.97E+06	5.56E+06	3.34E+06	4.24E+06	8.14E+06	9.17E+06	3.80E+06	4.84E+06	2.40E+06	5.58E+06	3.70E+06	4.32E+06	1.15E+07	6.43E+06	4.27E+06
Pyroglutamic acid	2.67E+09	4.17E+09	2.64E+09	3.20E+09	3.75E+09	3.28E+09	2.69E+09	4.64E+09	3.66E+09	2.86E+09	3.38E+09	2.63E+09	1.87E+09	2.35E+09	2.14E+09	1.86E+09	1.86E+09	2.64E+09	2.16E+09	1.18E+09	1.75E+09	1.90E+09	1.46E+09	1.61E+09	1.70E+09	2.92E+09	1.97E+09	2.10E+09	1.65E+09	2.57E+09	3.45E+09	2.44E+09
Saccharopine	1.12E+06	5.11E+06	1.40E+06	7.05E+05	1.49E+06	2.36E+06	5.10E+07	1.80E+07	2.31E+07	5.07E+07	1.60E+07	1.68E+07	1.05E+06	1.26E+06	2.03E+06	1.88E+06	4.97E+06	4.33E+06	1.00E+08	4.32E+06	3.34E+06	9.44E+06	1.43E+07	1.10E+07	1.46E+06	1.97E+06	1.46E+06	8.45E+05	4.51E+06	6.78E+06	1.99E+07	1.87E+06
Threonic acid	5.82E+08	4.16E+08	6.06E+08	8.38E+08	1.23E+09	1.18E+09	2.72E+08	4.29E+08	3.31E+08	3.35E+08	6.20E+08	2.97E+08	9.34E+08	9.54E+08	1.23E+09	1.06E+09	9.56E+08	9.59E+08	9.04E+08	6.43E+08	1.08E+09	9.79E+08	8.42E+08	8.31E+08	1.08E+09	1.04E+09	5.48E+08	9.03E+08	4.06E+08	7.57E+08	9.52E+08	5.50E+08
Lysine	2.95E+08	3.87E+08	3.23E+08	4.38E+08	3.39E+08	3.84E+08	7.00E+08	4.87E+08	5.84E+08	9.92E+08	3.82E+08	5.40E+08	2.35E+08	3.31E+08	3.26E+08	3.77E+08	3.39E+08	3.38E+08	1.08E+09	2.15E+08	1.84E+08	2.55E+08	2.66E+08	2.62E+08	2.32E+08	2.15E+08	2.05E+08	1.80E+08	1.97E+08	2.52E+08	2.43E+08	2.43E+08
Malic acid	8.92E+07	7.20E+07	7.92E+07	5.48E+07	8.94E+07	8.99E+07	1.16E+08	1.25E+08	1.33E+08	1.23E+08	1.05E+08	1.07E+08	4.97E+07	6.01E+07	9.11E+07	7.74E+07	8.19E+07	9.88E+07	6.19E+07	5.40E+07	7.50E+07	7.27E+07	7.20E+07	7.37E+07	6.34E+07	5.58E+07	7.04E+07	5.77E+07	5.64E+07	8.68E+07	8.39E+07	7.01E+07
Maltotetraose/Stachyose	1.36E+09	9.54E+08	1.12E+09	1.06E+09	6.83E+08	1.51E+08	4.96E+07	4.02E+08	3.86E+07	2.54E+07	8.69E+08	1.32E+08	9.00E+08	7.46E+08	5.63E+08	1.06E+08	7.39E+08	1.05E+09	1.05E+09	6.82E+08	9.61E+08	9.46E+08	1.13E+09	9.49E+08	1.17E+09	1.01E+09	1.03E+09	1.27E+09	1.03E+09	1.04E+09	1.20E+09	1.03E+09
Medroxyprogesterone	2.04E+07	4.37E+06	6.71E+06	1.20E+07	1.47E+07	1.63E+07	3.01E+07	1.08E+07	1.42E+07	7.99E+06	5.51E+06	1.65E+07	4.05E+06	1.03E+07	7.77E+06	4.16E+06	4.99E+06	3.05E+06	3.47E+06	3.91E+06	3.46E+06	2.85E+06	2.80E+06	3.07E+06	2.17E+06	1.22E+07	7.29E+06	3.37E+06	4.79E+06	5.11E+06	5.80E+06	3.29E+06
Methyl stearate	1.48E+06	1.17E+06	1.05E+06	1.79E+06	6.52E+06	6.57E+06	4.16E+06	7.34E+06	2.42E+07	1.31E+06	2.87E+06	2.02E+06	6.29E+06	1.04E+07	5.41E+06	5.70E+06	5.39E+06	5.84E+06	5.11E+06	2.77E+06	3.43E+06	6.52E+06	6.83E+06	5.81E+06	5.15E+06	8.83E+06	8.55E+06	3.84E+06	6.83E+06	6.24E+06	7.23E+06	7.72E+06
Methylhippuric acid	1.87E+06	1.96E+06	3.08E+06	3.20E+06	2.18E+06	2.98E+06	1.79E+06	1.59E+06	2.44E+06	2.39E+06	1.48E+06	2.67E+06	2.19E+06	4.48E+06	2.71E+06	3.36E+06	2.46E+06	1.31E+06	4.05E+07	2.58E+08	1.52E+08	2.08E+08	4.47E+08	1.19E+08	3.38E+06	3.80E+06	1.61E+06	2.86E+06	3.30E+06	1.78E+06	4.09E+06	3.02E+06
Mevalonic acid	3.82E+06	2.66E+06	3.68E+06	2.56E+06	4.34E+06	2.44E+06	4.67E+06	3.87E+06	3.05E+06	4.93E+06	2.89E+06	4.62E+06	3.68E+06	3.83E+06	4.35E+06	3.57E+06	5.08E+06	6.10E+06	3.72E+06	2.99E+06	3.02E+06	2.21E+06	2.93E+06	9.19E+05	4.58E+06	2.31E+06	2.24E+05	1.64E+06	2.30E+06	2.00E+06	3.79E+06	8.04E+05
Muramic acid	5.48E+07	7.00E+07	6.51E+07	6.92E+07	5.75E+07	4.70E+07	5.10E+07	9.47E+07	4.66E+07	9.01E+07	8.52E+07	6.39E+07	2.47E+07	4.08E+07	4.24E+07	3.33E+07	4.99E+07	9.78E+07	8.45E+07	3.26E+07	5.73E+07	6.16E+07	6.41E+07	5.48E+07	5.32E+07	4.48E+07	2.80E+07	4.89E+07	3.68E+07	6.52E+07	7.81E+07	5.62E+07
Myo-inositol	9.35E+07	7.93E+07	8.30E+07	8.79E+07	1.04E+08	1.04E+08	8.57E+07	1.18E+08	1.43E+08	1.44E+08	8.53E+07	9.21E+07	6.00E+07	1.00E+00	6.90E+07	5.66E+07	7.24E+07	8.16E+07	7.33E+07	6.54E+07	8.10E+07	6.95E+07	8.14E+07	7.19E+07	7.55E+07	8.34E+07	6.91E+07	7.74E+07	6.93E+07	7.01E+07	2.37E+07	1.00E+00
N-Acetyl glutamic acid	1.66E+08	3.09E+08	1.89E+08	2.03E+08	2.31E+08	2.56E+08	8.58E+08	7.71E+08	5.48E+08	7.70E+08	4.34E+08	7.50E+08	2.71E+08	3.27E+08	4.55E+08	4.15E+08	3.23E+08	3.26E+08	5.07E+08	2.77E+08	3.27E+08	4.18E+08	2.57E+08	2.58E+08	1.68E+08	1.74E+08	9.96E+07	1.01E+08	1.49E+08	3.50E+08	5.29E+08	4.19E+08
N,N-Dimethylglycine/Aminobutyric acid	3.81E+06	6.33E+06	4.41E+06	4.35E+06	4.78E+06	3.21E+06	4.48E+06	7.67E+06	6.96E+06	6.65E+06	4.83E+06	4.56E+06	4.88E+06	3.77E+06	2.68E+06	3.92E+06	5.27E+06	6.37E+06	5.69E+06	3.46E+06	3.41E+06	3.98E+06	4.29E+06	2.80E+06	3.14E+06	3.61E+06	4.37E+06	2.18E+06	2.21E+06	3.93E+06	4.83E+06	3.08E+06
N6-Acetyl lysine	5.98E+06	6.75E+06	6.22E+06	9.46E+06	6.33E+06	2.33E+06	7.88E+06	5.30E+06	6.31E+06	3.10E+06	5.73E+06	3.68E+06	4.22E+06	4.35E+06	3.78E+06	4.43E+06	6.66E+06	6.29E+06	1.53E+07	3.06E+06	1.09E+06	3.48E+06	4.62E+06	4.39E+06	1.79E+06	3.06E+06	2.91E+06	2.50E+06	1.48E+06	3.71E+06	4.05E+06	3.28E+06
N-Acetyl aminosalicylic acid	7.52E+05	7.22E+05	5.81E+05	1.22E+06	1.83E+05	9.89E+04	1.86E+05	4.41E+05	1.18E+05	7.86E+05	6.88E+04	4.74E+05	3.56E+04	1.43E+05	2.43E+04	6.19E+04	1.83E+05	1.25E+05	1.25E+05	9.60E+04	1.69E+05	1.06E+05	9.98E+04	6.88E+04	9.82E+04	1.19E+05	4.05E+04	2.06E+05	1.11E+05	3.72E+05	2.04E+05	1.17E+05
N-Acetyl glucosamine 1-phosphate	3.91E+07	4.28E+07	3.69E+07	4.00E+07	1.61E+07	2.31E+07	4.59E+07	4.75E+07	5.40E+07	5.63E+07	4.13E+07	5.70E+07	2.48E+07	3.26E+07	3.60E+07	3.00E+07	2.89E+07	1.49E+07	2.68E+07	2.15E+07	2.64E+07	2.62E+07	2.36E+07	1.57E+07	1.68E+07	2.27E+07	3.48E+07	2.87E+07	3.73E+07	4.81E+07	3.51E+07	3.20E+07
N-Acetyl-Asp-Glu	3.34E+05	2.86E+05	2.93E+05	3.02E+05	3.50E+05	3.70E+05	3.17E+05	2.20E+05	7.06E+05	3.01E+05	3.81E+05	2.71E+05	1.81E+05	3.07E+05	2.43E+05	2.78E+05	3.18E+05	4.21E+05	1.26E+05	2.90E+05	2.66E+05	1.11E+05	1.06E+05	1.39E+05	1.74E+05	2.09E+05	1.93E+05	1.23E+05	1.24E+05	1.33E+05	1.22E+05	6.97E+04
N-Acetyl lactosamine	1.32E+05	1.07E+05	3.29E+04	1.51E+05	9.67E+04	9.40E+04	1.81E+06	9.73E+05	1.42E+06	1.58E+06	2.19E+05	1.17E+06	2.20E+05	5.39E+04	5.62E+04	9.59E+04	1.60E+05	2.03E+05	3.08E+06	9.08E+04	8.00E+03	8.83E+04	1.73E+05	4.85E+05	5.34E+04	9.85E+04	6.60E+04	2.07E+04	2.49E+05	1.16E+05	8.81E+05	1.14E+05
N-Acetyl serine	5.01E+06	3.01E+07	4.05E+07	4.85E+07	6.85E+06	1.74E+07	8.37E+06	5.25E+06	1.74E+07	1.38E+07	4.98E+06	1.11E+07	1.61E+08	1.91E+08	5.36E+08	2.86E+08	1.81E+08	3.56E+08	4.08E+06	3.15E+06	7.40E+06	6.19E+06	1.41E+07	6.09E+06	4.36E+06	4.43E+06	2.41E+06	6.70E+06	4.66E+06	3.75E+06	5.96E+06	7.57E+06
N-Acetyl glycine	1.88E+07	2.35E+07	2.73E+07	2.07E+07	2.46E+07	2.48E+07	3.35E+07	1.96E+07	2.24E+07	3.03E+07	1.90E+07	3.73E+07	3.37E+07	3.86E+07	3.48E+07	3.55E+07	3.12E+07	2.70E+07	3.09E+07	1.67E+07	3.30E+07	2.90E+07	1.71E+07	2.68E+07	2.47E+07	1.96E+07	1.45E+07	1.99E+07	3.83E+07	3.02E+07	4.40E+07	6.27E+07
N-Acetyl-alanine	1.58E+08	1.41E+08	1.44E+08	1.30E+08	1.49E+08	1.66E+08	1.96E+08	1.88E+08	2.12E+08	1.92E+08	1.57E+08	1.88E+08	1.39E+08	1.89E+08	1.23E+08	1.31E+08	1.39E+08	1.25E+08	1.23E+08	9.50E+07	8.99E+07	1.04E+08	1.03E+08	1.25E+08	1.21E+08	1.22E+08	9.70E+07	1.34E+08	1.45E+08	1.11E+08	1.48E+08	1.30E+08
N-Acetyl-aspartic acid	2.47E+07	1.09E+07	8.46E+06	1.07E+07	1.67E+07	1.62E+07	2.44E+07	1.56E+07	3.08E+07	1.86E+07	1.12E+07	1.55E+07	4.65E+06	8.72E+06	7.34E+06	4.88E+06	6.54E+06	2.25E+07	4.56E+06	8.67E+06	1.03E+07	4.75E+06	4.56E+06	5.08E+06	8.73E+06	1.02E+07	7.28E+06	9.90E+06	1.03E+07	1.07E+07	8.80E+06	1.03E+07
N-Acetyl leucine/Hexanoyl glycine	4987914.329	4743910.107	4102881.764	8477643.029	7275826.722	4643443.241	6699986.459	3855517.867	6333040.498	7929650.258	6691219.127	8678330.631	6.16E+06	1.46E+07	6.69E+06	1.10E+07	5.94E+06	4.70E+06	2.18E+07	5.56E+06	1.07E+07	9.62E+06	5.84E+06	7.31E+06	7.32E+06	1.62E+07	5.20E+06	1.32E+07	2.10E+07	1.21E+07	3.74E+07	1.15E+07
Naringenin	402856.9034	2065.195046	4037.598596	40264.72932	410260.4871	10768.39511	16318.84243	80747.22557	31488.65183	10473.31453	9779.093816	9958.626081	1.19E+04	1.27E+05	3.38E+05	4.11E+04	2.91E+05	9.75E+04	7.93E+05	7.58E+03	8.32E+04	2.35E+05	4.06E+04	7.59E+04	1.98E+04	1.22E+04	3.12E+03	5.38E+03	8.54E+05	5.08E+05	3.04E+06	8.05E+05
Nervonic acid	604935.0849	212772.96	208530.8645	120832.8205	367118.9705	66109.18303	436496.4148	1295989.631	968562.0945	300074.0944	363526.3713	178457.4083	2.55E+06	3.63E+06	1.78E+06	2.70E+06	1.18E+06	5.59E+05	1.94E+06	1.92E+06	5.16E+05	2.33E+06	1.77E+06	2.14E+06	3.75E+06	4.09E+06	3.13E+06	8.24E+05	2.29E+06	5.63E+05	2.10E+06	3.81E+06
N-Glycolylneuraminic acid	43893828.23	26641171.03	34726865.24	34634013.94	40682637.21	28779094.54	32484391.87	54338288.1	51006299.97	36807772.66	37125939	32673776.53	1.89E+07	3.03E+07	2.75E+07	2.26E+07	2.99E+07	2.74E+07	2.38E+07	2.14E+07	2.50E+07	2.33E+07	2.18E+07	1.90E+07	2.80E+07	2.41E+07	1.80E+07	2.87E+07	2.38E+07	2.51E+07	2.92E+07	2.60E+07
Nicotinamide	2460777616	2851330772	3216607763	3337113912	2757988499	3232745749	1980501059	2927709158	2339273098	2734183195	2549861862	2922648881	2.44E+09	2.65E+09	2.70E+09	2.36E+09	3.29E+09	2.58E+09	2.90E+09	2.58E+09	2.84E+09	2.42E+09	2.91E+09	2.87E+09	3.49E+09	2.64E+09	2.19E+09	3.33E+09	2.66E+09	3.16E+09	3.91E+09	2.64E+09
Nicotinamide adenine dinucleotide phosphate (NADP)	1	18226.58946	9462.311528	1	1	1	126126.0469	7034.295781	24238.15336	191489.39	1	151154.2491	3.17E+04	1.04E+04	2.12E+05	4.13E+05	1.57E+05	1.00E+00	1.30E+05	2.71E+05	6.34E+03	3.20E+04	1.65E+05	1.54E+04	8.01E+04	1.00E+00	1.33E+05	1.00E+00	6.91E+04	4.92E+04	1.38E+04	1.00E+00
Nicotinamide N-oxide/5-Aminopyridine-3-carboxylic acid/6-Aminopyridine-3-carboxylic acid/3-Hydroxypicolinamide	42358928.45	56315752.98	57458577.28	62614538.89	40962666.74	45988106.56	8465109.695	17607836.68	14897992.06	16719097.9	16492173.23	21127095.23	1.67E+07	1.90E+07	1.44E+07	1.36E+07	2.01E+07	2.63E+07	1.55E+07	1.68E+07	1.80E+07	1.41E+07	1.20E+07	1.48E+07	3.20E+07	3.17E+07	2.62E+07	3.29E+07	1.75E+07	2.31E+07	2.32E+07	1.71E+07
Nicotinic acid mononucleotide	93500.85063	109227.9402	90410.2439	47645.4292	22354.04126	70841.97869	404391.3028	386070.6491	318198.4143	393864.9808	96262.02306	570028.7217	1.12E+05	4.31E+04	1.30E+05	1.54E+05	1.71E+05	5.12E+04	1.75E+05	1.47E+05	3.92E+04	7.34E+04	2.16E+05	7.33E+04	1.11E+05	7.61E+04	8.00E+04	8.37E+04	1.05E+05	1.94E+05	3.85E+05	1.17E+05
N-Isobutyrylglycine	29848077.87	21264767.48	22410143.69	35373640.75	23307510.03	22041303.26	41914720.72	25713395.73	45409885.41	76534586.04	31788115.94	42221393.86	4.51E+07	7.89E+07	4.95E+07	1.47E+08	6.00E+07	5.02E+07	1.75E+08	2.82E+07	9.74E+07	6.57E+07	4.96E+07	3.95E+07	2.71E+07	5.92E+07	1.97E+07	5.43E+07	7.42E+07	5.23E+07	2.53E+08	7.43E+07
N-Isovaleroylglycine/N-Acetyl valine	6016218.049	10159373.57	10260978.11	12778171.85	11895056.36	4215332.026	16301085.92	13460454.13	18867329.09	29365958.26	14194393.98	11303603.76	1.18E+07	2.52E+07	2.23E+07	1.90E+07	1.20E+07	1.64E+07	2.71E+07	1.17E+07	2.06E+07	1.82E+07	1.47E+07	4.54E+06	1.57E+07	1.85E+07	4.80E+06	3.23E+06	2.84E+07	2.49E+07	4.57E+07	2.74E+07
Glutamic acid	2879373460	3007026538	3283309478	3398707018	1552182951	2163622674	4336794252	3872093811	2943052191	4140946654	3428802659	3372731064	1.07E+09	1.96E+09	1.87E+09	1.99E+09	1.83E+09	1.93E+09	2.27E+09	1.44E+09	7.68E+08	2.00E+09	2.65E+09	1.68E+09	2.64E+09	1.46E+09	2.06E+09	1.46E+09	1.44E+09	1.26E+09	1.28E+09	1.29E+09
Nonanoic acid	32210168.94	36576029.4	30844405.92	26226110.87	39539906.29	39464097.75	31443207.58	32700485.11	52460120.63	36001182.66	30968602.41	32999846.93	4.75E+07	9.72E+07	7.91E+07	1.03E+08	5.07E+07	3.77E+07	5.06E+07	9.33E+07	5.82E+07	5.47E+07	8.16E+07	4.62E+07	1.05E+08	4.40E+07	4.87E+07	3.60E+07	5.45E+07	3.97E+07	4.60E+07	4.77E+07
O-Phosphorylethanolamine	81325415.32	72520440.95	73309939	71927715.4	70498522.21	73418664.01	102990119.3	102744055.6	142115746.8	96651995.85	68187612.94	76349396.75	5.78E+07	5.71E+07	6.50E+07	7.14E+07	6.50E+07	6.43E+07	5.64E+07	6.26E+07	5.40E+07	4.65E+07	6.18E+07	5.18E+07	6.37E+07	1.04E+08	7.48E+07	5.78E+07	5.14E+07	5.61E+07	5.28E+07	5.71E+07
Ornithine	146371178.8	193323757.2	149975985	197647181.5	130097215.7	174598413.2	386493977.3	308451029.1	302819433.4	475871288.3	204475226.9	297825349.3	1.16E+08	1.52E+08	1.63E+08	1.71E+08	1.61E+08	1.61E+08	2.13E+08	1.09E+08	8.91E+07	1.40E+08	1.50E+08	1.31E+08	1.08E+08	9.54E+07	1.07E+08	8.78E+07	9.49E+07	1.08E+08	1.37E+08	9.62E+07
Orotic acid	33727893.29	37752012.31	22950562.85	35952292.61	33436434.82	23340966.6	388091810.7	304636189.6	204684421.7	306551856.4	74902963.98	146529208.3	2.54E+07	2.75E+07	5.25E+07	2.53E+07	2.26E+07	1.00E+08	1.07E+08	1.74E+07	2.77E+07	3.14E+07	4.26E+07	3.02E+07	1.68E+07	2.59E+07	1.52E+07	1.99E+07	2.06E+07	4.00E+07	6.65E+07	1.65E+08
Orotidine	2235604.827	1447142.411	1590475.957	1938353.916	2197294.688	1499364.236	2613465.342	2341510.145	6554104.986	2057047.463	1516844.312	1954795.244	1.43E+06	1.40E+06	1.20E+06	2.72E+05	7.57E+05	1.80E+06	2.02E+06	1.12E+06	1.42E+06	1.26E+06	1.65E+06	1.18E+06	2.14E+06	2.37E+06	1.56E+06	1.43E+06	1.48E+06	2.21E+06	2.32E+06	1.93E+06
Oxalic acid	118797700.8	79876746.12	108019790.7	98630426.55	115120149	113963381.1	116894664.8	107807403.5	168534601.2	128050760	80752968.86	117259741.1	8.58E+07	1.59E+08	1.25E+08	1.62E+08	9.27E+07	1.12E+08	1.51E+08	1.26E+08	1.35E+08	1.36E+08	1.46E+08	1.23E+08	1.26E+08	1.62E+08	8.62E+07	9.89E+07	9.51E+07	1.04E+08	1.24E+08	1.39E+08
p-Coumaric acid	642065.3879	368452.9941	686221.3288	760617.5427	1111175.938	502780.3001	2090550.615	370348.2593	795089.7246	1560733.838	1124433.561	991597.7697	4.64E+05	6.54E+05	4.08E+05	7.83E+05	6.23E+05	9.76E+05	1.14E+06	8.43E+05	8.91E+05	8.80E+05	7.13E+05	5.69E+05	1.12E+06	8.30E+05	5.63E+05	8.42E+05	8.43E+05	4.43E+05	3.06E+05	5.04E+05
Phenylacetyl-glutamine	2446.233992	7363.182932	28593.0881	1	9729.135627	14620.73874	3281.313683	5081.468732	1	1	1	1	1.00E+00	1.00E+00	4.95E+03	1.00E+00	1.00E+00	3.35E+03	4.88E+05	2.86E+06	8.57E+05	1.28E+06	5.42E+06	2.71E+06	2.49E+04	1.33E+04	1.00E+00	2.42E+04	3.57E+03	1.00E+00	4.70E+03	9.29E+03
Phenylalanine	1786837156	2041401791	1919222647	2514561564	1785415829	1790174142	1290421894	1827644484	1682330241	1902844911	1897262551	1572294690	1.07E+09	1.38E+09	1.09E+09	1.24E+09	1.47E+09	1.51E+09	1.18E+09	8.46E+08	9.21E+08	1.22E+09	1.17E+09	1.11E+09	1.11E+09	9.18E+08	8.78E+08	1.04E+09	9.31E+08	1.11E+09	1.14E+09	1.03E+09
Phosphoenolpyruvic acid	11159177.18	5707723.807	5588204.707	4656320.959	9690296.769	11084949.53	23570119.97	17804682.34	29677358.69	10438053.94	15645176.71	19303809.72	7.90E+06	1.23E+07	2.04E+07	3.43E+07	1.46E+07	9.46E+06	2.04E+07	1.95E+07	1.12E+07	1.92E+07	1.18E+07	7.42E+06	6.08E+06	1.51E+07	1.98E+07	9.38E+06	1.34E+07	1.55E+07	1.95E+07	1.62E+07
Picolinic acid	6137808.244	4519033.766	8087547.667	6810540.675	9583543.035	6767971.106	22899580.5	10500576.59	9517193.937	19348961.54	7058647.565	15253109.87	1.55E+07	1.39E+07	4.17E+07	3.54E+07	2.99E+07	5.99E+06	5.32E+07	2.18E+07	1.79E+07	1.92E+07	1.04E+07	2.50E+07	1.38E+07	1.13E+07	7.94E+06	1.17E+07	1.23E+07	3.13E+07	8.22E+07	3.41E+07
Nicotinic acid	14844627.9	28338839.88	18463914.97	26930721.38	17453948.39	16108849.56	6200379.414	11063593.14	27954915.39	10819965.11	19184585.52	11049119.47	8.33E+06	8.67E+06	7.87E+06	8.86E+06	1.26E+07	1.66E+07	1.33E+07	1.44E+07	1.37E+07	1.13E+07	1.09E+07	6.66E+06	1.68E+07	1.22E+07	1.03E+07	1.62E+07	1.08E+07	9.52E+06	2.26E+07	1.19E+07
Pipecolinic acid	4505715.693	4491943.517	3711744.527	1159735.267	3464206.28	4088436.439	2789497.761	4478517.613	4544804.372	4269643.299	3333221.788	4073323.04	3.28E+06	3.44E+06	4.59E+06	3.62E+06	3.78E+06	6.46E+06	6.02E+06	2.80E+06	3.52E+06	3.29E+06	2.89E+06	3.79E+06	2.06E+07	5.31E+06	3.77E+06	1.93E+07	2.92E+06	4.99E+06	5.73E+06	1.41E+07
Prostaglandin B1	24217928.22	3455967.123	8173279.636	10713891.29	6190409.318	5935527.351	20516503.27	4649579.797	3656887.389	5194052.434	2919805.647	18950111.34	2.07E+06	3.60E+06	3.94E+06	1.28E+06	2.34E+06	2.15E+06	1.44E+06	1.82E+06	2.29E+06	1.83E+06	2.74E+06	1.93E+06	1.29E+06	4.14E+06	3.58E+06	1.26E+06	1.94E+06	1.32E+06	1.98E+06	1.98E+06
Pyridoxamine	309136.1059	306801.9914	182264.414	177838.3258	216848.2797	190488.6432	140112.7178	184110.2572	181827.2617	274669.1334	196020.9865	368365.3777	1.86E+05	1.46E+05	1.51E+05	2.20E+05	3.01E+05	1.84E+05	1.16E+05	1.45E+05	1.80E+05	1.13E+05	1.43E+05	1.08E+05	2.53E+05	1.90E+05	3.81E+05	3.17E+05	1.81E+05	3.32E+05	2.06E+05	1.68E+05
Pyridoxamine 5'-phosphate (PMP)	55281.58415	93532.657	45363.50767	61024.76488	59306.50129	37534.84336	187134.5321	156120.4836	149042.4711	251560.002	96459.64107	265623.8907	1.07E+05	1.44E+05	2.77E+05	1.58E+05	1.07E+05	1.44E+05	1.34E+05	1.34E+05	1.50E+05	1.95E+05	1.09E+05	2.02E+05	3.88E+04	3.56E+04	2.41E+04	2.76E+04	1.09E+05	1.92E+05	2.13E+05	2.68E+05
Pyridoxine	875217.5539	671247.8898	382264.7842	938103.7826	700669.5734	66162.50438	988936.1963	869374.6315	1079622.288	379105.41	891504.923	496122.8442	5.41E+05	1.61E+06	6.81E+05	9.42E+05	6.90E+05	8.73E+05	1.14E+06	1.05E+06	5.45E+05	8.74E+05	1.35E+06	9.01E+05	1.40E+06	6.22E+05	6.48E+05	2.55E+05	7.18E+05	4.55E+05	6.25E+04	6.20E+05
Pyrrole-2-carboxylic acid	2299418.981	2414097.063	2497777.934	2594995.013	2476941.188	1399391.141	2238809.293	2073277.637	1609542.299	2448544.513	2065554.691	1825120.992	1.33E+06	1.69E+06	1.07E+06	8.23E+05	1.58E+06	1.73E+06	1.68E+06	1.84E+06	1.77E+06	1.06E+06	2.25E+06	2.25E+06	1.87E+06	2.22E+06	2.09E+06	2.07E+06	2.16E+06	2.58E+06	2.42E+06	2.30E+06
Pyruvic acid	32157080.13	15987788.12	19410530.23	14195853.15	34764713.95	32135698.12	17233632.37	21769437.19	19122903.32	20117603.39	18890672.39	30115685.09	2.31E+07	1.54E+07	1.57E+07	1.49E+07	1.58E+07	3.06E+07	1.58E+07	1.47E+07	3.29E+07	1.74E+07	1.78E+07	1.41E+07	1.62E+07	2.87E+07	2.56E+07	2.90E+07	1.35E+07	1.68E+07	3.25E+07	1.58E+07
Riboflavin 5'-monophosphate	4219439.208	6130382.736	6088851.762	7673541.072	3412794.493	6976991.239	3574958.949	2639330.396	1307014.803	4657226.272	3927015.864	5073763.685	4.87E+06	2.49E+06	7.63E+06	3.43E+06	7.19E+06	5.38E+06	3.86E+06	3.29E+06	5.81E+06	4.93E+06	5.00E+06	5.01E+06	2.10E+06	4.60E+06	2.12E+06	6.56E+06	3.08E+06	5.55E+06	8.91E+06	3.31E+06
S-Adenosyl homocysteine	17093947.12	6683669.268	8697369.753	7209462.304	22353450.09	23662968.45	10932150.43	21696857.5	11773701.39	5785949.136	27950483.63	24386275.2	1.64E+07	1.78E+07	1.45E+07	1.92E+07	2.34E+07	2.90E+07	1.79E+07	2.30E+07	2.95E+07	1.88E+07	1.65E+07	2.26E+07	3.31E+07	2.39E+07	2.38E+07	2.93E+07	2.23E+07	5.37E+07	3.29E+07	2.08E+07
Serine	372910479.6	389642256.6	370276312.8	490316124.2	355689667.2	389033810.2	268537223.3	321000958	343854768.3	348172742.8	298263411	311532520.6	2.59E+08	3.15E+08	2.98E+08	2.89E+08	3.47E+08	2.95E+08	2.76E+08	2.04E+08	1.86E+08	2.81E+08	2.78E+08	2.71E+08	2.05E+08	2.03E+08	2.03E+08	2.07E+08	2.70E+08	2.08E+08	2.83E+08	2.35E+08
Alanine	107572166.6	120711641.8	112144352	110300492.3	117225029.5	100948868.5	146341616.7	190311580.4	178731036.7	194489538.4	172339695	142559540.4	7.50E+07	1.01E+08	1.16E+08	1.13E+08	1.00E+08	1.37E+08	1.60E+08	9.91E+07	1.05E+08	1.16E+08	1.13E+08	9.39E+07	1.07E+08	9.63E+07	8.57E+07	8.25E+07	8.17E+07	1.14E+08	1.17E+08	1.08E+08
b-Nicotinamide adenine dinucleotide (NAD)	319471.4211	1008797.436	692075.1462	665857.9187	400823.5061	399903.7799	849230.4685	918667.1664	1128098.469	1041101.413	457707.3935	929133.2935	1.55E+06	2.16E+06	2.00E+06	1.40E+06	1.10E+06	7.11E+05	1.44E+06	2.17E+06	5.99E+05	1.29E+06	1.21E+06	1.15E+06	8.98E+05	9.22E+05	1.35E+06	2.93E+05	1.23E+06	5.69E+05	7.58E+05	1.94E+06
b-Nicotinamide mononucleotide	171023.0296	227176.5038	173089.1537	198382.3961	24782.6795	84693.03952	232688.4572	339946.6309	114050.1492	196059.3398	196435.519	200296.8513	1.38E+04	1.63E+04	8.20E+04	4.06E+04	5.48E+04	1.63E+05	5.70E+04	3.23E+04	9.46E+04	5.61E+04	1.03E+05	1.07E+05	2.25E+04	1.88E+04	2.25E+04	5.77E+04	2.21E+04	1.06E+05	9.70E+04	6.84E+04
Succinic semialdehyde	697460014.7	696800333.8	756079317.7	776485677.7	765890457.9	715583660.3	342951948.8	562025561	396945241.5	378361230.9	611695313.4	468866490.9	5.93E+08	6.56E+08	6.02E+08	4.59E+08	6.52E+08	7.54E+08	7.52E+08	6.28E+08	7.59E+08	7.25E+08	7.78E+08	7.86E+08	9.59E+08	7.45E+08	6.53E+08	9.32E+08	7.68E+08	7.65E+08	8.79E+08	8.18E+08
Taurine	10978516793	7727743767	9412841560	8145270386	10398763446	6171473413	4812177946	3366453936	5129340890	6679841997	5745785016	5783399009	6.04E+09	5.70E+09	9.18E+09	7.36E+09	5.41E+09	7.43E+09	4.37E+09	6.63E+09	6.82E+09	4.32E+09	2.68E+09	3.32E+09	1.24E+10	1.12E+10	9.90E+09	1.07E+10	2.40E+09	8.44E+09	4.83E+09	7.21E+09
Taurocholic acid	3525152069	660385816.1	856785916.8	271406905.1	364255185.5	578244301.7	1787856466	12975551607	2672131596	2756569168	717826709.6	2317199169	1.11E+08	2.89E+08	3.41E+08	2.26E+08	1.73E+09	4.78E+08	2.95E+08	3.15E+08	1.98E+08	2.16E+08	3.39E+08	1.81E+08	2.38E+08	2.37E+08	2.89E+08	3.69E+08	5.63E+08	2.65E+08	2.74E+08	3.15E+08
Threonine/Allo-Threonine	576134065.4	655549094.3	592055762.9	809990341.2	565912439.7	600441528	444106657.1	546068203.1	558445838.7	618693306.3	522627082	526532145.9	4.12E+08	4.64E+08	4.53E+08	4.42E+08	4.98E+08	4.87E+08	4.24E+08	2.91E+08	3.02E+08	4.33E+08	3.92E+08	4.27E+08	3.31E+08	3.15E+08	3.10E+08	3.31E+08	3.54E+08	3.52E+08	5.12E+08	3.85E+08
Thymidine	13413000.5	12272827.38	6799492.419	14619558.95	8628446.878	8193521.806	19766445.53	18044951.89	12215463.15	15931486.03	8760127.953	12618747.7	7.48E+06	8.13E+06	1.03E+07	6.16E+06	1.60E+07	6.04E+06	6.67E+06	4.38E+06	3.53E+06	6.73E+06	9.95E+06	6.07E+06	2.17E+06	5.70E+06	8.54E+06	7.65E+06	8.80E+06	1.05E+07	9.64E+06	1.01E+07
Thymine	38151889.12	33075375.89	20791117.37	40681198.7	26833059.66	26350993.07	47510353.65	44661942.82	35058481.19	38598135.86	26589997.23	31010689.82	2.12E+07	2.47E+07	2.95E+07	1.82E+07	4.05E+07	1.74E+07	1.78E+07	1.35E+07	1.22E+07	1.85E+07	2.55E+07	1.89E+07	9.59E+06	1.82E+07	2.35E+07	2.49E+07	2.31E+07	3.05E+07	2.57E+07	2.57E+07
Tiglic acid	5900771.89	7018426.897	4304584.106	4917898.435	6110831.771	4442985.532	6704121.542	5870772.456	5566796.343	11299722.27	6088337.965	7825496.51	1.15E+07	6.40E+06	7.92E+06	4.62E+06	5.13E+06	3.42E+06	9.13E+06	6.27E+06	5.12E+06	5.60E+06	5.20E+06	6.96E+06	4.03E+06	7.00E+06	7.04E+06	6.56E+06	3.71E+06	1.02E+07	7.56E+06	8.58E+06
Aconitic acid	582868.3222	59889.1701	364086.2989	401101.2154	454546.2564	262971.9436	132341.1547	206005.1727	281751.573	229790.1277	223624.0372	172456.3365	2.89E+05	2.03E+05	4.29E+05	2.56E+05	1.74E+05	3.12E+05	1.81E+05	4.90E+05	3.48E+05	2.77E+05	3.76E+05	2.28E+05	3.16E+05	5.21E+05	2.19E+05	3.63E+05	2.13E+05	1.51E+05	1.64E+05	3.29E+05
UDP	14146.80175	1	28463.73542	1	15629.37606	70881.76516	1	1	1	38026.88976	20183.562	34794.3195	3.61E+05	4.52E+05	1.26E+05	2.75E+04	2.47E+05	1.02E+05	1.17E+04	1.72E+05	2.64E+05	1.00E+00	1.00E+00	2.67E+05	5.71E+05	4.68E+05	1.51E+04	3.76E+05	1.23E+05	3.15E+05	3.33E+05	1.00E+00
UMP	1985307.647	5049854.379	2259701.103	4365722.379	9033325.746	8432111.095	7288502.243	8470216.128	36963962.73	2855019.353	5259455.388	2942558.983	3.29E+06	4.18E+06	3.21E+06	1.78E+06	2.87E+06	6.30E+06	2.35E+06	1.55E+06	8.45E+05	1.69E+06	2.51E+06	2.54E+06	1.89E+06	1.44E+06	1.06E+06	1.29E+06	1.27E+06	9.72E+05	9.80E+05	1.01E+06
Uracil	918685991.9	1012732569	848377363.6	1093374992	817690830.1	769138042.5	1313989254	1569966386	1478653138	1367103799	1078023168	1497366585	1.26E+09	1.36E+09	1.62E+09	1.20E+09	1.53E+09	1.15E+09	1.12E+09	1.05E+09	8.91E+08	9.01E+08	1.08E+09	8.39E+08	7.16E+08	1.03E+09	8.26E+08	8.89E+08	7.85E+08	8.48E+08	8.40E+08	9.44E+08
Uric acid	43821467.72	10971490.86	14265695.29	22563405.02	28953022.92	17867447.02	17104096.21	19708202.53	23434987.75	9743698.104	13661678.63	6207227.94	2.03E+07	3.86E+07	3.01E+07	2.65E+07	1.55E+07	1.94E+07	2.07E+07	3.11E+07	1.66E+07	1.63E+07	2.16E+07	2.24E+07	3.50E+07	5.62E+07	3.12E+07	2.47E+07	1.33E+07	1.17E+07	2.10E+07	3.87E+07
Uridine	1294328396	1332192498	1472423918	1638603266	1274173713	1253203570	969165297	991935032.3	801186941.9	1119041393	932681682.8	878587494.7	4.13E+08	5.82E+08	3.85E+08	4.25E+08	6.09E+08	8.04E+08	6.26E+08	3.46E+08	6.04E+08	7.01E+08	7.36E+08	7.20E+08	8.39E+08	8.64E+08	9.25E+08	1.07E+09	9.17E+08	9.91E+08	1.11E+09	1.01E+09
Uridine 5?-diphospho-N-acetylglucosamine (UDP-N-acetylglucosamine)	6329499.495	10138068.14	12603992.68	8521291.12	12328337.1	14920984.99	3072040.043	13602397.5	5732959.438	2455685.597	10946277.97	2989936.993	2.19E+07	1.81E+07	1.66E+07	8.31E+06	1.31E+07	1.47E+07	8.87E+06	1.06E+07	2.15E+07	7.32E+06	9.73E+06	1.88E+07	3.54E+07	2.94E+07	1.29E+07	3.21E+07	1.74E+07	3.07E+07	1.94E+07	1.00E+07
Uridine 5'-diphosphogalactose	3971793.81	10760133.74	21029427.35	10453969.37	13558473.55	43118522.45	2869688.928	11810926.66	6154959.636	2643747.307	7682980.611	2698636.732	5.97E+06	1.50E+07	1.48E+07	1.14E+07	4.64E+06	4.21E+05	4.31E+05	9.97E+06	8.67E+06	2.93E+06	2.83E+06	1.82E+07	2.28E+06	1.70E+07	2.33E+06	4.89E+06	5.45E+06	1.23E+07	6.56E+06	3.51E+06
Ursodeoxycholic acid/Deoxycholic acid	31881738.68	9056826.515	20692529.58	9135322.673	15904914.74	9329841.191	25063226.54	61752377.97	18667966.67	16819574.7	18457292.22	40462049.61	8.03E+06	1.42E+07	1.59E+07	1.08E+07	3.99E+07	1.44E+07	4.10E+07	1.95E+07	1.20E+07	4.06E+07	3.34E+07	4.16E+07	1.39E+07	1.44E+07	9.40E+06	2.17E+07	3.74E+07	1.12E+07	2.51E+07	1.63E+07
Valine	1561638273	1749010144	1406883202	2201840056	1466210436	1599909345	1661022159	2395361894	2336119755	2954682474	2047328840	2266161364	1.42E+09	1.17E+09	1.24E+09	1.04E+09	1.89E+09	1.77E+09	1.34E+09	1.02E+09	7.39E+08	1.20E+09	1.54E+09	1.11E+09	8.95E+08	8.10E+08	1.26E+09	8.27E+08	9.08E+08	1.79E+09	1.69E+09	1.01E+09
Valine/Betaine	228686074.4	455200930.4	265266095.1	237843042.2	307780546.2	209876157.1	289259937	561620780.3	494189268.5	194388212.9	220006830.4	345848551.2	3.43E+08	1.95E+08	1.43E+08	2.26E+08	3.89E+08	4.55E+08	3.76E+08	1.80E+08	1.84E+08	1.79E+08	1.60E+08	1.63E+08	1.52E+08	1.97E+08	3.33E+08	9.13E+07	8.31E+07	2.65E+08	2.77E+08	1.27E+08
Vanillic acid/3-Hydroxymandelic acid/Isovanillic acid/4-Methoxysalicylic acid/3,4-Dihydroxyphenylacetic acid	937387.7358	642314.1846	639470.7886	450590.9145	1212140.966	3303578.619	685668.016	680992.9331	995823.3553	1007939.578	594872.2446	634534.157	5.00E+05	6.50E+05	5.68E+05	4.48E+05	5.89E+05	1.08E+06	1.14E+06	5.85E+05	5.54E+05	6.18E+05	6.50E+05	5.13E+05	9.04E+05	1.08E+06	5.63E+05	4.67E+05	4.15E+05	4.51E+05	5.99E+05	4.95E+05
Xanthine	4307576036	3810803706	3747353956	4674221417	4235909994	3635484288	3839124946	4780654175	4276650219	4419253405	3860987306	3758580889	2.93E+09	3.77E+09	3.61E+09	3.26E+09	3.39E+09	3.42E+09	3.74E+09	3.32E+09	3.12E+09	3.21E+09	3.63E+09	3.30E+09	3.39E+09	3.88E+09	3.62E+09	3.91E+09	3.22E+09	3.71E+09	3.98E+09	3.85E+09
Xanthosine	80964489.73	95034904.03	93462454.22	111764363.9	88964007.32	90434642.08	21398109.22	44898362.43	33496526.35	36695368.95	74504513.18	48348256.11	5.10E+07	7.38E+07	7.89E+07	5.59E+07	7.47E+07	1.22E+08	6.71E+07	6.95E+07	9.44E+07	6.91E+07	6.37E+07	5.49E+07	9.71E+07	7.28E+07	5.99E+07	8.74E+07	4.99E+07	4.86E+07	7.43E+07	5.27E+07
Glucose 1,6-bisphosphate	1924552.421	2408019.255	2045077.164	2336151.328	2802672.513	2959355.675	1710112.263	2718247.235	2426210.241	3478494.104	1851452.862	2592421.525	1.83E+06	2.32E+06	4.28E+06	3.42E+06	2.18E+06	1.85E+06	2.29E+06	3.54E+06	1.73E+06	1.87E+06	2.10E+06	1.53E+06	6.69E+06	3.03E+06	2.15E+06	1.51E+06	1.80E+06	1.36E+06	1.66E+06	2.06E+06
3-Aminoisobutyric acid	17377937.52	18265894.12	17953170.64	18570337.09	9245767.925	13010224.01	25161759.13	23149308.88	16797744.12	23954849.99	19263008.57	20631197.76	7.45E+06	1.18E+07	1.18E+07	1.12E+07	1.12E+07	1.18E+07	1.31E+07	7.87E+06	5.63E+06	1.17E+07	1.54E+07	1.00E+07	1.57E+07	8.48E+06	1.23E+07	8.19E+06	8.51E+06	8.85E+06	9.06E+06	8.52E+06
