# Supplementary material for: Hyperammonemia induces programmed liver cell death
Source: Sci Adv. 2025 Mar 7;11(10):eado1648. doi: 10.1126/sciadv.ado1648 (PMC11887801; doi:10.1126/sciadv.ado1648)
Supplement: Supplementary file 2 — Tables S2 to S6 [file sciadv.ado1648_tables_s2_to_s6.zip › ado1648_table_s6.xlsx]

## Sheet: Table S6 - C18 dataset
Sample	WT+NP-1	WT+NP-2	WT+NP-3	WT+NP-4	WT+NP-5	WT+NP-6	WT+AA-1	WT+AA-2	WT+AA-3	WT+AA-4	WT+AA-5	WT+AA-6	AA+TAK-242-1	AA+TAK-242-2	AA+TAK-242-3	AA+TAK-242-4	AA+TAK-242-5	AA+TAK-242-6	AA+OP-1	AA+OP-2	AA+OP-3	AA+OP-4	AA+OP-5	AA+OP-6	TLR4KO+NP-1	TLR4KO+NP-2	TLR4KO+NP-3	TLR4KO+NP-4	TLR4KO+AA-1	TLR4KO+AA-2	TLR4KO+AA-3	TLR4KO+AA-4	OTC+CD-1	OTC+CD-2	OTC+CD-3	OTC+HPD-1	OTC+HPD-2	OTC+HPD-3	OTC+HPD-4	OTC+HPD-5	OTC+HPD+SP-1	OTC+HPD+SP-2	OTC+HPD+SP-3	OTC+HPD+SP-4	OTC+HPD+SP-5	OTC+HPD+TAK-242-1	OTC+HPD+TAK-242-2	OTC+HPD+TAK-242-3	OTC+HPD+TAK-242-4
Group	1.WT+NP	1.WT+NP	1.WT+NP	1.WT+NP	1.WT+NP	1.WT+NP	2.WT+AA	2.WT+AA	2.WT+AA	2.WT+AA	2.WT+AA	2.WT+AA	3.AA+TAK-242	3.AA+TAK-242	3.AA+TAK-242	3.AA+TAK-242	3.AA+TAK-242	3.AA+TAK-242	4.AA+OP	4.AA+OP	4.AA+OP	4.AA+OP	4.AA+OP	4.AA+OP	5.TLR4KO+NP	5.TLR4KO+NP	5.TLR4KO+NP	5.TLR4KO+NP	6.TLR4KO+AA	6.TLR4KO+AA	6.TLR4KO+AA	6.TLR4KO+AA	7.OTC+CD	7.OTC+CD	7.OTC+CD	8.OTC+HPD	8.OTC+HPD	8.OTC+HPD	8.OTC+HPD	8.OTC+HPD	9.OTC+HPD+SP	9.OTC+HPD+SP	9.OTC+HPD+SP	9.OTC+HPD+SP	9.OTC+HPD+SP	OTC+HPD+TAK-242	OTC+HPD+TAK-242	OTC+HPD+TAK-242	OTC+HPD+TAK-242
3-Hydroxybutyric ac.	1.32E+06	1.51E+06	1.18E+06	1.05E+06	1.29E+06	1.43E+06	2.11E+06	2.06E+06	2.19E+06	3.51E+06	1.54E+06	2.79E+06	1.25E+06	1.38E+06	1.86E+06	1.83E+06	1.47E+06	1.10E+06	2.58E+06	1.26E+06	1.61E+06	1.59E+06	1.32E+06	1.32E+06	8.80E+05	9.94E+05	1.09E+06	8.34E+05	9.22E+05	1.85E+06	2.27E+06	1.25E+06	1.13E+06	1.06E+06	8.25E+05	1.88E+06	1.03E+06	1.02E+06	1.18E+06	8.42E+05	1.50E+06	1.04E+06	1.37E+06	1.09E+06	1.10E+06	1.29E+06	9.22E+05	9.47E+05	6.90E+05
Methylhistidine	8.00E+06	6.57E+06	8.00E+06	7.71E+06	7.79E+06	9.11E+06	3.28E+06	4.68E+06	5.30E+06	5.14E+06	6.24E+06	5.71E+06	6.51E+06	7.19E+06	7.98E+06	7.24E+06	9.09E+06	7.26E+06	5.93E+06	4.39E+06	5.04E+06	5.59E+06	5.83E+06	4.87E+06	5.07E+06	4.15E+06	3.80E+06	5.04E+06	3.60E+06	4.24E+06	4.31E+06	3.14E+06	6.59E+06	5.45E+06	5.97E+06	5.69E+06	4.35E+06	5.29E+06	7.57E+06	5.83E+06	5.10E+06	5.55E+06	4.11E+06	6.84E+06	4.10E+06	5.99E+06	4.74E+06	7.94E+06	5.51E+06
2,5-Furandicarboxylic acid	8.64E+04	9.06E+04	1.02E+05	3.56E+04	1.65E+05	1.41E+05	1.09E+05	1.53E+05	4.10E+05	1.69E+05	1.16E+05	7.30E+04	2.80E+05	1.19E+05	1.00E+00	1.00E+00	3.12E+03	1.46E+05	7.82E+04	2.87E+03	1.51E+05	4.45E+04	2.69E+04	1.36E+05	3.28E+03	8.10E+04	6.53E+03	7.47E+03	3.29E+03	4.66E+04	3.52E+04	3.01E+05	1.53E+04	1.88E+05	9.23E+03	1.07E+05	2.94E+04	2.39E+03	5.14E+04	1.87E+05	3.45E+03	1.26E+04	1.06E+05	1.32E+05	1.08E+04	1.85E+04	3.43E+05	1.92E+05	8.01E+04
Corticosterone	3.45E+05	8.25E+04	2.17E+05	2.69E+05	3.45E+05	3.72E+05	3.51E+05	4.28E+05	3.01E+05	2.95E+05	2.26E+05	2.52E+05	1.46E+05	2.66E+05	1.52E+05	8.47E+04	2.17E+05	2.06E+05	1.40E+05	1.09E+05	2.08E+05	1.20E+05	1.79E+04	6.19E+04	3.39E+05	1.47E+05	8.70E+04	2.74E+05	2.56E+05	2.09E+05	8.98E+04	9.92E+04	7.91E+05	8.20E+05	4.35E+05	8.37E+05	1.34E+05	3.00E+05	2.87E+05	7.61E+05	1.19E+05	8.89E+04	8.89E+05	4.97E+05	4.52E+05	5.47E+05	5.67E+05	1.10E+06	1.89E+05
Aminopyridine-carboxylic	8.05E+07	1.47E+08	1.37E+08	1.17E+08	9.78E+07	1.16E+08	1.52E+07	3.01E+07	3.02E+07	2.63E+07	4.37E+07	5.00E+07	2.11E+07	2.84E+07	1.50E+07	1.78E+07	2.66E+07	4.33E+07	2.18E+07	2.60E+07	3.09E+07	2.53E+07	1.12E+07	2.52E+07	8.05E+07	8.45E+07	7.08E+07	8.22E+07	2.87E+07	4.64E+07	4.36E+07	2.38E+07	3.49E+07	7.38E+07	5.30E+07	2.68E+07	3.64E+07	1.70E+07	4.37E+07	1.01E+08	3.55E+07	4.87E+07	5.97E+07	4.31E+07	3.80E+07	2.12E+07	4.01E+07	3.53E+07	4.00E+07
Methylnicotinamide	3.51E+06	1.12E+06	5.16E+06	1.93E+06	5.37E+06	2.12E+06	1.07E+07	5.83E+06	3.85E+06	6.43E+06	3.52E+06	3.78E+06	9.52E+06	7.24E+06	1.51E+07	4.57E+06	4.43E+06	1.22E+07	1.33E+07	9.46E+06	7.36E+06	5.34E+06	2.25E+07	1.26E+07	5.68E+06	3.51E+06	9.44E+05	4.41E+06	5.77E+06	3.08E+06	4.81E+06	4.53E+06	9.39E+06	8.04E+06	6.09E+06	1.82E+06	2.52E+06	4.52E+06	3.53E+06	1.76E+06	1.01E+06	4.32E+05	4.89E+05	2.07E+06	1.58E+06	1.49E+06	2.88E+06	2.05E+06	1.99E+06
Methyladenosine	7.55E+05	8.52E+05	9.82E+05	6.34E+05	7.63E+05	3.61E+05	8.29E+05	8.94E+05	6.09E+05	1.25E+06	7.15E+05	1.16E+06	5.08E+05	5.09E+05	5.76E+05	4.60E+05	5.63E+05	3.48E+05	5.25E+05	4.83E+05	6.78E+05	8.16E+05	7.65E+05	4.54E+05	3.37E+05	8.09E+05	1.03E+06	1.33E+06	8.41E+05	1.09E+06	7.70E+05	9.09E+05	9.64E+05	7.79E+04	1.91E+05	8.86E+05	1.26E+05	3.59E+04	4.17E+05	4.26E+05	2.51E+05	6.63E+04	1.42E+05	7.75E+05	2.17E+05	5.23E+05	2.69E+05	1.87E+05	5.70E+04
2-O-Methylinosine	6.14E+05	5.16E+05	4.53E+05	5.52E+05	5.62E+05	5.53E+05	3.53E+05	4.67E+05	4.09E+05	4.31E+05	4.63E+05	4.66E+05	3.39E+05	3.82E+05	6.15E+05	3.35E+05	5.16E+05	3.90E+05	3.53E+05	3.43E+05	4.35E+05	4.73E+05	3.65E+05	5.17E+05	5.09E+05	6.01E+05	4.12E+05	5.18E+05	4.90E+05	7.49E+05	4.77E+05	3.94E+05	4.61E+05	2.94E+05	2.35E+05	6.25E+05	2.03E+05	3.56E+05	2.71E+05	5.30E+05	1.26E+05	5.32E+05	3.63E+05	3.75E+05	2.44E+05	3.37E+05	3.67E+05	3.43E+05	5.23E+05
Aminosalicylic ac.	8.01E+06	5.75E+06	7.65E+06	5.84E+06	8.90E+06	5.82E+06	4.78E+06	5.89E+06	5.69E+06	5.66E+06	3.85E+06	5.10E+06	3.98E+06	4.30E+06	5.24E+06	2.73E+06	3.74E+06	4.55E+06	4.49E+06	3.88E+06	4.92E+06	3.61E+06	4.28E+06	4.68E+06	6.42E+06	7.06E+06	5.26E+06	7.10E+06	4.34E+06	6.33E+06	6.10E+06	4.00E+06	4.85E+06	7.55E+06	7.72E+06	2.92E+06	2.12E+06	2.86E+06	4.36E+06	4.17E+06	2.22E+06	1.47E+06	3.71E+06	2.86E+06	2.42E+06	2.28E+06	2.70E+06	1.90E+06	1.66E+06
3-OH-picolinic acid	1.55E+07	2.81E+07	2.65E+07	2.23E+07	1.89E+07	2.32E+07	3.05E+06	5.84E+06	6.17E+06	5.06E+06	8.49E+06	9.92E+06	4.39E+06	5.51E+06	3.04E+06	3.33E+06	5.23E+06	8.33E+06	4.10E+06	4.68E+06	5.82E+06	4.67E+06	2.16E+06	5.22E+06	1.55E+07	1.37E+07	1.44E+07	1.63E+07	5.76E+06	9.49E+06	8.44E+06	4.53E+06	6.66E+06	1.39E+07	1.06E+07	5.00E+06	6.83E+06	3.36E+06	8.52E+06	1.97E+07	6.81E+06	9.09E+06	1.16E+07	8.52E+06	7.43E+06	3.93E+06	7.69E+06	6.79E+06	7.80E+06
Methylhistamines	2.97E+07	5.90E+06	4.74E+06	9.24E+06	3.05E+07	2.99E+07	8.74E+06	1.12E+07	2.18E+07	1.28E+07	7.91E+06	1.35E+07	3.41E+06	5.16E+06	3.51E+06	2.58E+06	2.82E+06	3.67E+06	3.69E+06	2.59E+06	7.00E+06	6.16E+06	6.50E+06	5.17E+06	4.02E+06	4.25E+06	2.65E+07	9.20E+06	1.21E+07	1.01E+07	6.35E+06	3.90E+06	7.15E+06	1.85E+06	5.16E+06	6.25E+06	4.78E+06	4.13E+06	2.49E+06	6.07E+05	7.55E+06	4.44E+07	5.82E+06	9.40E+06	8.55E+06	2.00E+07	2.22E+07	1.45E+07	1.76E+06
4-Guanidinobutyric acid	5.71E+07	6.73E+07	3.69E+07	4.42E+07	4.92E+07	7.67E+07	6.36E+07	7.90E+07	1.02E+08	1.17E+08	4.70E+07	6.73E+07	8.41E+07	5.08E+07	5.90E+07	8.61E+07	7.20E+07	8.52E+07	1.97E+08	3.80E+07	4.79E+07	1.09E+08	2.03E+08	8.34E+07	5.50E+07	6.94E+07	4.69E+07	6.33E+07	1.13E+08	8.06E+07	1.06E+08	5.21E+07	1.12E+06	4.61E+06	2.55E+06	5.31E+06	2.24E+06	8.01E+06	4.28E+06	1.56E+06	6.32E+06	1.24E+06	6.55E+06	5.22E+06	6.20E+06	3.77E+06	8.26E+06	3.22E+06	2.47E+06
4-Hydroxy-phenylglycine/Pyridoxal	7.43E+06	2.98E+06	3.97E+06	5.07E+06	4.74E+06	4.67E+06	1.86E+06	3.73E+06	2.54E+06	2.44E+06	3.46E+06	1.70E+06	1.71E+06	2.80E+06	2.42E+06	2.32E+06	2.71E+06	2.37E+06	1.62E+06	2.78E+06	3.03E+06	2.86E+06	2.35E+06	3.56E+06	2.75E+06	2.72E+06	2.04E+06	4.33E+06	2.59E+06	3.37E+06	1.75E+06	2.89E+06	6.51E+06	8.27E+06	5.71E+06	5.49E+06	4.09E+06	4.31E+06	4.73E+06	7.23E+06	2.67E+06	4.18E+06	5.34E+06	4.29E+06	3.78E+06	4.29E+06	5.05E+06	4.58E+06	6.47E+06
4-Pyridoxic acid	2.10E+07	1.42E+07	1.23E+07	1.62E+07	1.44E+07	1.00E+07	7.79E+06	1.42E+07	1.14E+07	1.44E+07	1.30E+07	9.67E+06	5.69E+06	8.21E+06	8.57E+06	6.04E+06	8.61E+06	7.16E+06	5.95E+06	7.14E+06	6.34E+06	6.43E+06	6.48E+06	7.93E+06	8.80E+06	6.91E+06	8.56E+06	8.87E+06	6.24E+06	9.86E+06	6.33E+06	1.01E+07	7.46E+06	1.04E+07	5.76E+06	1.22E+07	6.31E+06	8.27E+06	9.76E+06	1.22E+07	3.36E+06	8.49E+06	1.14E+07	9.76E+06	6.30E+06	5.52E+06	7.51E+06	9.34E+06	7.70E+06
5-Aminovaleric acid	8.22E+09	1.43E+10	9.71E+09	9.40E+09	9.81E+09	8.49E+09	1.02E+10	1.54E+10	1.43E+10	1.39E+10	1.02E+10	1.27E+10	1.08E+10	7.33E+09	6.10E+09	8.10E+09	1.20E+10	1.33E+10	1.15E+10	6.39E+09	6.90E+09	7.45E+09	7.93E+09	6.91E+09	5.66E+09	6.12E+09	9.92E+09	4.24E+09	3.95E+09	9.81E+09	8.89E+09	5.00E+09	5.89E+09	3.89E+09	5.33E+09	3.64E+09	2.82E+09	2.98E+09	4.25E+09	4.08E+09	3.57E+09	4.03E+09	2.86E+09	3.97E+09	2.55E+09	3.19E+09	3.48E+09	3.46E+09	4.08E+09
5-OH-Trp	1.13E+06	6.55E+05	1.07E+06	8.37E+05	7.80E+05	6.56E+05	1.13E+06	1.96E+06	9.97E+05	1.31E+06	8.90E+05	9.90E+05	8.73E+05	6.23E+05	6.68E+05	5.24E+05	7.62E+05	5.78E+05	7.94E+05	6.19E+05	7.23E+05	6.54E+05	1.03E+06	7.03E+05	5.36E+05	4.57E+05	5.40E+05	4.70E+05	5.42E+05	6.53E+05	8.87E+05	6.72E+05	6.29E+05	7.43E+05	5.99E+05	7.42E+05	6.35E+05	5.16E+05	8.11E+05	1.20E+06	5.92E+05	7.92E+05	6.48E+05	1.09E+06	7.52E+05	7.99E+05	7.79E+05	7.84E+05	6.73E+05
5-Hydroxyindole	8.62E+05	6.95E+05	5.38E+05	6.14E+05	9.81E+05	8.50E+05	3.75E+05	9.09E+05	6.36E+05	5.74E+05	1.37E+06	6.37E+05	4.80E+05	4.68E+05	7.16E+05	4.52E+05	5.27E+05	7.19E+05	1.02E+06	1.05E+06	8.18E+05	1.14E+06	2.29E+06	1.16E+06	7.65E+05	2.86E+06	1.86E+06	1.54E+06	2.05E+06	9.43E+05	3.93E+06	5.98E+05	1.66E+06	1.10E+06	1.17E+06	1.95E+06	1.02E+06	2.93E+06	1.31E+06	4.24E+05	1.63E+06	1.81E+06	6.66E+05	9.86E+05	1.16E+06	1.21E+06	7.07E+05	5.06E+05	9.51E+05
5-Hydroxyindoleacetic acid	7.77E+05	3.23E+05	2.84E+05	3.66E+05	4.67E+05	4.25E+05	3.84E+05	1.64E+06	8.18E+05	6.68E+05	4.30E+05	6.36E+05	3.58E+05	3.43E+05	3.91E+05	2.35E+05	3.33E+05	4.74E+05	4.00E+05	3.46E+05	4.56E+05	2.95E+05	2.61E+05	3.23E+05	2.59E+05	5.47E+05	4.49E+05	4.00E+05	3.57E+05	4.03E+05	7.80E+05	3.64E+05	1.28E+05	2.79E+05	2.01E+05	3.17E+05	2.19E+05	1.43E+05	1.92E+05	1.91E+05	1.98E+05	4.34E+05	1.99E+05	1.92E+05	3.01E+05	2.64E+05	2.32E+05	3.00E+05	1.46E+05
5-Methyltetrahydrofolic acid	9.14E+05	7.27E+05	1.35E+06	1.51E+06	9.79E+05	1.65E+06	9.40E+05	1.92E+06	8.98E+05	1.38E+06	1.38E+06	1.39E+06	1.13E+06	1.52E+06	2.76E+06	2.38E+06	2.01E+06	6.82E+05	2.25E+06	2.32E+06	1.14E+06	2.75E+06	2.52E+06	2.00E+06	1.91E+06	9.97E+05	1.42E+06	1.88E+06	2.69E+06	2.29E+06	4.12E+06	2.31E+06	6.36E+06	3.94E+05	4.35E+06	3.10E+05	9.25E+05	6.74E+05	1.08E+06	1.99E+04	1.77E+06	2.64E+06	1.41E+05	2.34E+05	2.41E+05	1.42E+06	1.87E+05	1.55E+04	8.49E+05
Norleucine	1.13E+10	1.43E+10	1.15E+10	1.65E+10	1.17E+10	1.22E+10	9.53E+09	1.19E+10	1.09E+10	1.31E+10	1.29E+10	1.20E+10	7.72E+09	8.19E+09	7.66E+09	7.46E+09	1.02E+10	9.39E+09	8.24E+09	6.01E+09	6.35E+09	8.58E+09	7.58E+09	8.02E+09	7.01E+09	5.67E+09	6.19E+09	6.92E+09	6.54E+09	8.97E+09	8.63E+09	6.96E+09	9.23E+09	7.35E+09	6.96E+09	9.48E+09	5.54E+09	5.51E+09	8.90E+09	7.70E+09	4.70E+09	7.71E+09	6.59E+09	9.15E+09	4.22E+09	6.84E+09	6.32E+09	8.15E+09	6.85E+09
7-Methylguanosine	2.87E+05	6.05E+05	8.86E+04	1.00E+00	1.27E+05	1.89E+05	1.77E+07	3.81E+06	6.71E+06	1.86E+07	1.85E+06	7.76E+06	2.29E+05	4.79E+04	1.33E+05	1.90E+05	3.14E+05	3.70E+05	1.40E+07	1.80E+05	8.13E+05	8.83E+05	6.06E+05	3.59E+05	4.45E+04	7.75E+04	2.86E+04	8.15E+04	3.63E+05	6.66E+05	5.87E+06	2.58E+05	5.54E+04	2.50E+04	1.00E+00	3.31E+05	1.17E+04	2.82E+04	4.28E+04	1.00E+00	8.98E+04	2.59E+04	1.00E+00	9.33E+04	5.97E+04	5.70E+04	3.47E+04	9.78E+04	1.00E+00
Acetylcholine	3.33E+07	3.77E+07	3.91E+07	3.41E+07	3.24E+07	3.24E+07	9.60E+07	5.04E+07	5.18E+07	6.52E+07	4.04E+07	5.41E+07	2.10E+07	1.87E+07	2.39E+07	1.66E+07	2.27E+07	2.98E+07	3.36E+07	1.93E+07	1.99E+07	2.16E+07	2.80E+07	1.97E+07	2.31E+07	3.55E+07	3.27E+07	2.22E+07	1.59E+07	2.82E+07	2.13E+07	1.94E+07	2.77E+07	2.67E+07	2.68E+07	3.13E+07	1.52E+07	3.02E+07	3.05E+07	2.72E+07	1.77E+07	1.78E+07	2.95E+07	2.40E+07	2.04E+07	2.39E+07	2.57E+07	2.44E+07	1.49E+07
Acetyl-L-carnitin	1.68E+07	1.35E+07	2.02E+07	1.63E+07	1.92E+07	1.65E+07	3.62E+07	1.48E+07	5.68E+07	1.48E+07	1.11E+07	1.11E+07	1.75E+07	3.23E+07	1.65E+07	2.37E+07	1.92E+07	1.07E+07	1.48E+07	2.20E+07	1.08E+07	1.47E+07	6.47E+06	1.03E+07	2.06E+07	2.32E+08	3.19E+07	3.79E+07	1.85E+07	2.04E+07	3.38E+07	2.35E+07	2.14E+07	2.74E+07	1.49E+07	2.82E+07	1.93E+07	1.81E+07	3.09E+07	3.07E+07	4.31E+07	9.60E+07	1.77E+07	2.17E+07	1.49E+08	6.92E+07	1.81E+08	6.24E+07	1.49E+07
Ala-Tyr (alanyltyrosine)	3.45E+05	7.16E+05	8.77E+05	1.02E+06	9.45E+05	1.72E+06	3.27E+05	5.56E+05	9.84E+05	9.55E+05	8.35E+05	4.78E+05	5.00E+05	4.78E+05	7.13E+05	6.02E+05	5.32E+05	7.54E+05	6.07E+05	7.00E+05	5.71E+05	3.63E+05	4.59E+05	6.02E+05	7.79E+05	4.63E+05	3.53E+05	5.09E+05	4.34E+05	5.03E+05	6.46E+05	2.93E+05	2.58E+06	4.22E+05	5.88E+05	6.30E+05	5.79E+05	6.82E+05	7.82E+05	3.47E+05	4.39E+05	5.71E+05	4.91E+05	4.79E+05	5.40E+05	3.47E+05	3.99E+05	5.83E+05	6.17E+05
Aminoadipic acid	5.50E+07	2.10E+08	5.44E+07	4.54E+07	6.15E+07	5.90E+07	4.93E+09	1.14E+09	2.47E+09	4.61E+09	6.24E+08	2.49E+09	1.25E+08	4.80E+07	8.07E+07	1.06E+08	1.44E+08	1.66E+08	3.88E+09	1.24E+08	3.69E+08	3.54E+08	2.13E+08	2.07E+08	4.00E+07	5.35E+07	4.99E+07	4.58E+07	9.30E+07	2.06E+08	1.44E+09	1.56E+08	4.12E+07	4.30E+07	5.90E+07	1.10E+08	3.64E+07	2.12E+07	6.57E+07	2.49E+07	5.06E+07	2.09E+07	4.09E+07	8.69E+07	6.64E+07	2.60E+07	3.76E+07	8.02E+07	1.84E+07
Apigenin (flavone)/Genistein	9.65E+04	1.15E+05	4.45E+04	3.38E+04	7.10E+04	7.31E+04	7.08E+04	1.87E+05	1.33E+05	4.57E+04	9.61E+04	8.63E+04	2.03E+04	4.41E+04	5.45E+04	6.22E+04	1.53E+05	7.65E+04	1.08E+05	2.75E+04	4.06E+04	2.34E+04	3.63E+04	1.69E+04	4.77E+05	4.35E+05	2.65E+05	4.85E+05	5.26E+04	6.20E+04	3.42E+05	5.58E+04	1.00E+00	1.00E+00	1.00E+00	1.00E+00	1.00E+00	1.00E+00	1.00E+00	1.00E+00	1.00E+00	3.23E+03	1.00E+00	1.00E+00	1.00E+00	1.00E+00	1.00E+00	1.00E+00	3.19E+03
Asp-Phe	9.89E+04	5.74E+04	7.01E+04	1.23E+05	7.91E+04	7.31E+04	6.11E+04	8.82E+04	6.55E+04	7.39E+04	6.47E+04	5.66E+04	4.28E+04	3.59E+04	4.23E+04	3.97E+04	4.68E+04	3.65E+04	3.49E+04	3.40E+04	3.99E+04	4.17E+04	5.10E+04	5.21E+04	4.81E+04	4.72E+04	4.54E+04	6.61E+04	3.30E+04	6.77E+04	6.51E+04	4.27E+04	9.91E+04	5.64E+04	7.22E+04	8.16E+04	6.14E+04	4.22E+04	6.43E+04	5.81E+04	5.32E+04	7.46E+04	4.32E+04	5.16E+04	3.89E+04	3.67E+04	3.95E+04	4.46E+04	6.12E+04
Benzyl alcohol	8.78E+04	2.40E+05	2.36E+05	3.59E+05	1.72E+05	2.75E+05	1.32E+05	1.53E+05	2.49E+05	2.27E+05	1.61E+05	9.07E+04	1.40E+05	9.85E+04	1.27E+05	1.20E+05	3.24E+04	1.11E+05	1.62E+05	8.76E+04	6.14E+04	1.41E+05	1.55E+05	9.87E+04	1.43E+05	9.61E+04	7.70E+04	2.89E+04	8.11E+04	5.39E+04	5.34E+04	9.93E+04	2.27E+05	1.07E+05	1.29E+05	9.31E+04	9.78E+04	3.26E+04	1.38E+05	1.48E+05	2.81E+04	5.84E+04	8.40E+04	1.69E+05	2.23E+04	8.56E+04	1.58E+05	1.07E+05	6.92E+04
Pseudouridine	1.17E+08	1.09E+08	1.17E+08	1.21E+08	9.87E+07	1.02E+08	8.93E+07	7.59E+07	7.34E+07	8.51E+07	7.04E+07	7.06E+07	4.34E+07	5.53E+07	3.79E+07	3.80E+07	5.18E+07	6.62E+07	5.75E+07	3.64E+07	5.97E+07	6.67E+07	6.17E+07	7.07E+07	6.52E+07	7.73E+07	1.01E+08	9.79E+07	8.74E+07	9.57E+07	1.09E+08	9.33E+07	4.03E+08	2.74E+08	3.70E+08	2.67E+08	2.30E+08	2.49E+08	3.16E+08	2.85E+08	2.91E+08	2.88E+08	2.52E+08	2.39E+08	1.77E+08	2.90E+08	1.65E+08	2.09E+08	2.62E+08
Biotin	5.14E+04	5.60E+04	3.84E+04	7.20E+04	6.28E+04	2.97E+04	2.39E+04	6.13E+04	2.65E+04	2.99E+04	9.05E+04	4.13E+04	2.39E+04	3.04E+04	1.84E+04	1.86E+04	5.85E+04	2.96E+04	3.25E+04	4.56E+04	4.99E+04	3.60E+04	3.06E+04	5.29E+04	6.96E+04	7.53E+04	6.23E+04	6.00E+04	9.12E+04	1.75E+05	5.00E+04	3.56E+04	1.06E+05	1.00E+05	1.10E+05	7.82E+04	5.54E+04	6.45E+04	6.37E+04	9.55E+04	5.93E+04	1.17E+05	1.02E+05	6.45E+04	4.54E+04	1.00E+05	6.11E+04	6.16E+04	8.93E+04
Carnitine	9.69E+08	1.57E+09	1.20E+09	1.07E+09	9.43E+08	9.88E+08	1.75E+09	2.11E+09	1.74E+09	1.79E+09	2.10E+09	1.97E+09	1.04E+09	1.01E+09	8.78E+08	1.01E+09	1.50E+09	1.49E+09	7.95E+08	5.76E+08	6.91E+08	6.29E+08	5.92E+08	6.78E+08	7.97E+08	1.05E+09	1.37E+09	1.02E+09	6.32E+08	1.69E+09	1.03E+09	6.73E+08	1.25E+09	9.97E+08	9.02E+08	9.14E+08	7.47E+08	8.23E+08	1.08E+09	1.08E+09	1.21E+09	8.68E+08	7.19E+08	1.08E+09	9.32E+08	1.01E+09	9.51E+08	1.13E+09	7.81E+08
Cholic acid	1.19E+06	3.99E+05	3.91E+05	1.38E+05	3.65E+05	7.35E+05	3.35E+05	1.34E+07	1.28E+06	3.92E+05	4.33E+05	1.61E+06	9.03E+04	1.84E+05	2.95E+05	9.48E+04	1.53E+06	2.58E+05	1.98E+05	1.03E+05	6.56E+04	1.89E+05	1.39E+05	2.03E+05	8.61E+04	2.16E+05	2.76E+05	1.57E+05	2.29E+06	2.87E+05	1.25E+06	2.42E+05	9.18E+05	1.37E+05	7.98E+05	1.54E+05	2.11E+05	7.68E+04	1.64E+05	7.85E+05	2.92E+05	3.17E+05	8.10E+04	8.64E+04	5.19E+04	2.14E+05	5.29E+05	6.44E+05	3.86E+05
Choline	1.07E+09	1.20E+09	1.12E+09	1.10E+09	9.36E+08	1.49E+09	9.28E+08	9.51E+08	1.26E+09	1.14E+09	8.78E+08	1.13E+09	9.49E+08	1.04E+09	1.17E+09	1.16E+09	1.02E+09	1.00E+09	1.27E+09	1.21E+09	1.75E+09	1.30E+09	1.50E+09	1.44E+09	1.00E+09	1.50E+09	7.08E+08	8.44E+08	1.45E+09	8.46E+08	1.65E+09	1.03E+09	1.66E+09	1.17E+09	9.53E+08	1.48E+09	8.27E+08	4.97E+08	8.81E+08	8.54E+08	1.03E+09	1.16E+09	8.15E+08	7.98E+08	7.62E+08	1.13E+09	9.67E+08	8.19E+08	8.90E+08
trans-3-Hydroxy-proline	4.89E+07	5.15E+07	3.68E+07	4.80E+07	3.74E+07	4.21E+07	5.16E+07	4.74E+07	2.86E+07	4.42E+07	4.81E+07	6.68E+07	4.84E+07	5.09E+07	5.81E+07	5.16E+07	5.42E+07	3.72E+07	4.88E+07	4.91E+07	4.04E+07	7.98E+07	3.70E+07	5.24E+07	4.07E+07	6.28E+07	4.87E+07	5.34E+07	5.45E+07	7.40E+07	6.34E+07	7.29E+07	3.43E+07	2.66E+07	6.89E+07	6.75E+07	7.64E+07	7.24E+07	7.53E+07	6.25E+07	7.47E+07	4.20E+07	4.39E+07	4.65E+07	5.12E+07	3.56E+07	1.09E+07	5.81E+07	4.11E+07
Creatine	5.07E+08	5.00E+08	5.01E+08	4.34E+08	6.32E+08	7.21E+08	7.47E+08	7.45E+08	1.56E+09	8.53E+08	1.51E+09	7.35E+08	3.54E+08	4.33E+08	6.49E+08	4.28E+08	3.45E+08	4.64E+08	4.01E+08	4.45E+08	6.37E+08	5.87E+08	6.23E+08	3.93E+08	4.55E+08	4.71E+08	5.55E+08	5.09E+08	4.99E+08	8.06E+08	5.39E+08	4.96E+08	7.72E+08	5.93E+08	5.22E+08	8.19E+08	5.98E+08	6.65E+08	7.16E+08	3.86E+08	1.27E+09	3.11E+09	4.63E+08	7.51E+08	2.03E+09	5.17E+09	5.77E+09	1.16E+09	3.57E+08
Cyclic AMP	4.54E+04	3.37E+04	3.08E+04	3.30E+04	9.10E+04	1.95E+04	6.68E+04	7.31E+04	6.38E+04	2.89E+04	7.31E+04	3.76E+04	6.29E+04	8.55E+04	6.08E+04	4.35E+04	5.65E+04	5.09E+04	1.01E+05	6.12E+04	8.14E+04	3.72E+04	4.19E+04	7.62E+04	8.45E+04	9.50E+04	7.33E+04	4.36E+04	5.52E+04	6.12E+04	7.64E+04	7.76E+04	4.51E+03	4.01E+04	6.30E+04	5.37E+04	9.44E+04	8.19E+04	2.45E+04	4.74E+04	5.05E+04	5.29E+04	7.54E+04	6.13E+04	7.88E+04	5.11E+04	5.89E+04	8.01E+04	1.00E+05
Gluconic ac. lactone	1.80E+06	2.40E+06	3.21E+06	2.74E+06	2.10E+06	3.52E+06	8.11E+05	6.31E+05	9.73E+05	7.32E+05	1.46E+06	1.13E+06	3.34E+06	4.37E+06	3.53E+06	4.09E+06	4.51E+06	3.44E+06	1.95E+06	4.12E+06	3.75E+06	4.18E+06	3.06E+06	3.82E+06	2.50E+06	3.87E+06	2.30E+06	3.22E+06	2.76E+06	3.22E+06	3.36E+06	2.99E+06	3.82E+06	3.50E+06	3.61E+06	1.79E+06	2.31E+06	2.05E+06	2.30E+06	3.44E+06	3.45E+06	1.76E+06	3.55E+06	2.94E+06	2.23E+06	2.85E+06	2.28E+06	2.14E+06	2.94E+06
Ascorbic acid	3.15E+06	3.65E+06	8.29E+06	4.50E+06	6.56E+06	7.84E+06	8.08E+04	1.03E+06	9.52E+05	9.61E+05	3.23E+06	1.40E+06	8.40E+06	6.48E+06	1.33E+07	1.07E+07	6.90E+06	7.97E+06	6.61E+06	4.61E+06	1.26E+07	9.76E+06	7.38E+06	9.60E+06	8.07E+06	9.56E+06	3.46E+06	7.84E+06	3.17E+06	6.69E+06	7.41E+06	3.50E+06	1.46E+07	1.02E+06	7.92E+06	2.50E+06	3.89E+06	3.69E+06	3.61E+06	1.75E+05	7.69E+06	2.10E+06	2.20E+06	4.16E+06	2.66E+05	1.31E+06	2.97E+05	1.32E+06	3.24E+06
Ribonic acid-gamma-lactone/2-Hydroxyglutaric acid	1.04E+06	1.88E+06	1.57E+06	2.20E+06	1.98E+06	2.37E+06	7.12E+06	3.55E+06	3.49E+06	3.62E+06	5.20E+06	3.83E+06	2.13E+06	5.48E+05	1.36E+06	6.18E+05	6.40E+05	1.34E+06	4.21E+05	3.14E+05	1.05E+06	2.07E+06	5.20E+06	8.51E+06	7.71E+05	1.18E+06	1.03E+06	9.50E+05	4.21E+05	1.54E+06	7.55E+05	1.23E+06	1.39E+06	3.08E+05	9.83E+05	3.57E+06	3.11E+05	1.81E+05	9.11E+05	1.32E+05	2.17E+05	5.91E+05	9.05E+04	4.33E+05	1.00E+00	3.43E+05	1.42E+05	5.32E+05	2.27E+05
Ala-Ala	4.31E+06	5.79E+06	6.49E+06	5.85E+06	5.87E+06	1.16E+07	4.41E+06	4.33E+06	4.20E+06	4.87E+06	8.29E+06	6.75E+06	5.37E+06	4.69E+06	7.03E+06	7.71E+06	6.01E+06	6.62E+06	4.99E+06	4.99E+06	7.30E+06	4.33E+06	3.33E+06	5.22E+06	5.66E+06	4.15E+06	3.45E+06	6.31E+06	4.58E+06	5.81E+06	5.48E+06	3.95E+06	8.05E+06	3.48E+06	4.77E+06	3.67E+06	3.74E+06	4.30E+06	4.23E+06	2.84E+06	4.85E+06	2.50E+06	4.67E+06	3.96E+06	3.86E+06	5.11E+06	2.92E+06	4.15E+06	4.74E+06
Dihydrothymine	1.36E+07	8.36E+06	9.79E+06	1.12E+07	8.45E+06	1.44E+07	4.39E+06	6.70E+06	5.65E+06	4.26E+06	8.88E+06	8.29E+06	1.07E+07	1.10E+07	1.36E+07	1.17E+07	1.07E+07	1.33E+07	8.64E+06	8.76E+06	1.06E+07	9.36E+06	9.74E+06	8.65E+06	9.62E+06	1.25E+07	9.84E+06	1.17E+07	6.64E+06	1.07E+07	8.89E+06	6.87E+06	1.08E+07	5.52E+06	1.06E+07	6.28E+06	3.72E+06	7.70E+06	4.49E+06	4.70E+06	1.49E+07	3.17E+06	5.89E+06	5.85E+06	3.77E+06	4.89E+06	2.50E+06	4.91E+06	4.17E+06
Folic acid	1.64E+05	1.21E+05	9.00E+04	2.03E+05	1.20E+05	1.91E+05	1.02E+05	1.05E+05	7.32E+04	6.67E+04	8.73E+04	1.19E+05	4.06E+04	3.04E+04	1.98E+04	2.63E+04	3.49E+04	7.17E+04	3.53E+04	3.80E+04	5.73E+04	2.24E+04	1.42E+05	7.95E+04	5.42E+04	4.91E+04	7.38E+04	1.09E+05	1.09E+05	7.49E+04	8.10E+04	1.39E+04	2.46E+04	1.62E+05	1.37E+04	1.34E+05	6.74E+03	1.87E+04	7.27E+04	3.62E+05	2.20E+04	3.52E+04	2.22E+04	1.28E+05	4.51E+04	2.08E+05	1.92E+05	1.46E+05	4.64E+04
Folinic acid	6.44E+04	1.00E+05	1.45E+05	1.43E+05	9.95E+04	1.03E+05	7.20E+04	3.77E+04	4.18E+04	5.98E+04	6.17E+04	5.55E+04	5.65E+04	6.39E+04	7.32E+04	6.04E+04	1.35E+05	5.37E+04	9.37E+04	6.36E+04	1.02E+05	6.10E+04	5.72E+04	9.44E+04	1.21E+05	1.07E+05	6.13E+04	1.08E+05	6.02E+04	9.06E+04	8.63E+04	3.48E+04	4.50E+04	5.03E+03	2.14E+04	8.46E+04	4.60E+04	3.22E+04	4.58E+04	6.30E+03	4.67E+04	2.97E+04	2.12E+04	2.60E+04	2.64E+04	1.98E+04	4.32E+03	2.71E+04	3.33E+04
g-butyrolactone	9.50E+06	1.07E+07	8.77E+06	1.25E+07	8.18E+06	1.06E+07	9.08E+06	1.23E+07	1.22E+07	1.31E+07	1.43E+07	1.09E+07	4.17E+06	7.00E+06	5.23E+06	5.56E+06	6.38E+06	5.88E+06	6.58E+06	7.11E+06	5.28E+06	8.79E+06	7.37E+06	7.64E+06	7.25E+06	5.69E+06	7.52E+06	8.30E+06	8.34E+06	6.96E+06	7.68E+06	8.00E+06	7.70E+06	6.66E+06	6.76E+06	9.62E+06	6.77E+06	7.20E+06	9.44E+06	8.47E+06	4.56E+06	1.00E+07	8.99E+06	1.05E+07	7.64E+06	5.34E+06	7.35E+06	9.02E+06	6.60E+06
gamma-Linolenic acid	1.07E+05	3.13E+04	5.17E+04	6.85E+05	1.90E+06	7.99E+06	6.53E+05	2.19E+03	7.01E+04	2.13E+04	4.46E+05	2.51E+04	1.59E+04	5.10E+03	7.96E+04	1.28E+05	4.78E+04	1.37E+05	6.83E+03	1.78E+04	1.83E+05	2.34E+04	3.07E+04	2.94E+04	6.54E+03	2.09E+04	1.76E+05	4.86E+04	1.29E+05	2.92E+05	2.89E+05	3.01E+03	3.86E+04	1.21E+04	1.86E+04	1.43E+05	2.38E+04	1.22E+04	5.77E+03	9.49E+03	2.12E+05	2.57E+05	1.65E+04	1.51E+04	1.51E+04	1.22E+06	1.04E+04	4.05E+03	1.47E+04
Hexose-phosphates	2.50E+07	2.39E+07	3.44E+07	3.05E+07	2.70E+07	3.05E+07	1.23E+07	2.27E+07	2.11E+07	1.52E+07	2.60E+07	1.79E+07	2.56E+07	3.63E+07	2.67E+07	2.69E+07	2.43E+07	3.62E+07	3.25E+07	3.66E+07	4.85E+07	3.15E+07	3.57E+07	3.61E+07	5.18E+07	4.27E+07	3.20E+07	4.13E+07	3.49E+07	3.85E+07	4.20E+07	4.55E+07	7.21E+07	4.23E+07	5.44E+07	2.97E+07	4.29E+07	4.22E+07	4.86E+07	3.69E+07	1.51E+07	4.60E+07	6.41E+07	4.35E+07	5.03E+07	1.33E+07	2.52E+07	3.27E+07	4.47E+07
Glutathione	8.18E+08	1.73E+09	2.07E+09	1.63E+09	1.77E+09	1.96E+09	3.86E+08	9.05E+08	1.72E+08	6.20E+08	1.76E+09	9.50E+08	8.79E+08	2.52E+08	1.05E+09	7.92E+08	1.45E+09	1.29E+09	3.53E+08	4.36E+08	1.37E+09	1.24E+09	7.73E+08	1.06E+09	1.65E+09	7.09E+08	8.57E+08	1.69E+09	1.19E+09	1.44E+09	1.27E+09	3.41E+08	1.90E+09	9.73E+07	1.81E+09	5.60E+08	6.93E+08	8.18E+08	1.06E+09	2.04E+07	1.59E+09	3.72E+08	5.33E+07	8.18E+08	1.15E+08	1.01E+09	2.70E+07	7.18E+07	6.08E+08
Glycitein	2.84E+05	8.81E+04	1.56E+05	8.00E+04	1.27E+05	1.55E+05	5.36E+04	3.39E+05	2.22E+05	6.64E+04	4.08E+04	1.62E+05	7.12E+04	1.58E+05	1.83E+05	1.40E+05	4.71E+05	1.07E+05	8.87E+04	9.19E+04	4.97E+04	1.09E+05	9.63E+04	8.78E+04	3.54E+05	1.34E+05	6.59E+04	1.18E+05	8.81E+04	5.12E+04	2.10E+05	1.34E+05	1.00E+00	1.00E+00	1.00E+00	1.00E+00	1.00E+00	1.00E+00	1.00E+00	1.00E+00	1.00E+00	1.00E+00	1.00E+00	1.00E+00	1.00E+00	1.00E+00	1.00E+00	1.00E+00	1.00E+00
Glycocholic acid	7.63E+05	1.35E+06	6.32E+05	3.69E+05	3.46E+05	1.64E+06	4.19E+06	3.71E+07	1.18E+07	4.65E+06	1.52E+06	4.40E+06	1.88E+05	3.07E+05	3.01E+05	1.27E+05	1.61E+06	3.06E+05	4.67E+05	1.16E+05	8.98E+04	1.25E+05	3.29E+05	2.42E+05	1.51E+05	3.39E+05	4.08E+05	2.01E+05	1.35E+06	2.73E+05	9.15E+05	3.33E+05	1.70E+05	1.75E+05	1.12E+05	4.58E+04	3.24E+05	1.76E+05	1.03E+05	3.04E+05	7.36E+04	4.12E+04	7.86E+04	8.34E+04	4.14E+04	1.58E+05	5.70E+05	3.40E+05	1.87E+05
Glycoursodeoxycholic acid	2.78E+04	1.00E+00	1.77E+04	1.41E+04	2.78E+04	1.02E+04	3.01E+04	2.84E+05	9.97E+04	2.29E+04	2.75E+04	3.06E+04	1.00E+00	1.00E+00	1.00E+00	3.37E+03	3.39E+04	1.00E+00	1.36E+05	2.00E+04	3.38E+04	7.67E+04	9.50E+04	8.02E+04	8.46E+03	1.18E+04	2.95E+04	1.34E+04	2.51E+05	6.52E+04	3.49E+05	2.04E+04	1.65E+05	1.97E+04	3.71E+04	9.80E+04	5.04E+04	1.00E+00	2.96E+04	1.82E+04	3.71E+04	5.93E+04	5.32E+04	5.86E+04	5.77E+03	1.00E+00	4.61E+04	1.00E+00	1.29E+05
Guanine	5.20E+04	2.77E+05	2.40E+05	2.72E+05	5.67E+05	3.77E+05	3.01E+05	3.54E+05	7.88E+05	2.50E+05	2.76E+05	2.63E+05	2.12E+05	2.27E+05	2.56E+05	1.29E+05	2.30E+05	3.06E+05	4.70E+04	1.62E+05	2.10E+05	1.63E+05	2.05E+05	2.66E+05	2.76E+05	2.40E+05	1.87E+05	2.42E+05	2.24E+05	2.81E+05	1.97E+05	1.76E+05	2.37E+05	2.25E+05	9.88E+04	3.99E+05	1.65E+05	6.10E+04	1.57E+05	1.49E+05	7.35E+04	6.48E+05	1.85E+05	1.46E+05	4.79E+04	1.00E+05	1.39E+05	4.34E+05	1.97E+05
Hippuric acid	5.15E+05	4.87E+05	6.72E+05	8.62E+05	8.02E+05	4.55E+05	1.42E+06	6.78E+05	8.12E+05	1.29E+06	7.19E+05	3.95E+05	2.18E+06	2.29E+06	1.87E+06	3.11E+06	5.30E+05	1.40E+06	9.00E+05	1.08E+06	8.70E+05	9.42E+05	2.24E+06	1.64E+06	1.49E+06	1.15E+06	5.20E+05	3.82E+05	4.76E+05	4.95E+05	5.74E+05	9.48E+05	1.00E+07	4.11E+06	3.37E+06	1.06E+07	1.12E+07	1.09E+07	1.64E+07	2.85E+06	6.17E+06	7.49E+06	8.21E+06	4.14E+06	5.74E+06	5.62E+06	6.84E+06	9.76E+06	3.94E+06
Imidazoleacetic acid	1.03E+06	7.36E+05	5.17E+05	3.74E+05	9.22E+05	3.19E+05	9.05E+05	5.74E+05	5.44E+05	5.28E+05	4.03E+05	1.24E+06	7.15E+05	5.61E+05	1.12E+06	6.31E+05	8.98E+05	1.25E+06	1.22E+06	5.82E+05	6.32E+05	1.49E+06	9.08E+05	9.47E+05	1.33E+06	1.01E+06	7.18E+05	2.40E+06	7.46E+05	1.16E+06	1.18E+06	1.10E+06	1.56E+06	1.33E+06	1.98E+06	8.99E+05	2.12E+06	2.21E+06	1.20E+06	1.10E+06	1.93E+06	2.45E+06	1.73E+06	3.31E+06	2.11E+06	1.17E+06	6.47E+05	1.25E+06	2.08E+06
Imidazolelactic acid	1.10E+07	6.55E+06	8.75E+06	6.55E+06	8.08E+06	7.08E+06	3.01E+06	2.09E+06	2.31E+06	2.81E+06	3.71E+06	3.50E+06	7.93E+06	7.72E+06	9.34E+06	6.90E+06	6.97E+06	5.63E+06	7.55E+06	1.06E+07	1.34E+07	1.96E+07	1.86E+07	1.84E+07	1.46E+07	8.38E+06	7.31E+06	1.69E+07	7.61E+06	8.14E+06	5.97E+06	6.59E+06	6.16E+06	9.31E+06	1.02E+07	3.67E+06	8.68E+06	8.73E+06	7.22E+06	4.08E+06	1.06E+07	6.77E+06	8.07E+06	9.12E+06	6.12E+06	2.48E+06	4.65E+06	3.93E+06	7.51E+06
Kynurenic acid	9.08E+05	1.54E+06	6.09E+05	1.25E+06	6.23E+05	7.57E+05	5.32E+06	3.01E+06	1.51E+06	4.91E+06	1.21E+06	3.53E+06	1.34E+06	8.65E+05	4.40E+06	9.37E+05	3.39E+06	4.39E+05	8.50E+05	7.53E+05	9.80E+05	1.62E+06	1.27E+06	1.03E+06	4.76E+05	1.41E+06	3.70E+06	1.58E+06	1.80E+06	6.24E+06	3.92E+06	2.55E+06	1.01E+06	2.64E+05	1.09E+06	4.88E+06	3.99E+05	8.42E+05	1.03E+06	4.28E+05	2.56E+06	3.18E+06	5.40E+05	6.08E+05	7.76E+05	2.42E+06	5.85E+05	4.85E+05	4.49E+05
Pentoses	7.13E+07	8.51E+07	7.80E+07	9.84E+07	7.11E+07	7.65E+07	5.69E+07	6.81E+07	6.59E+07	7.23E+07	7.90E+07	6.50E+07	4.92E+07	5.12E+07	4.87E+07	5.70E+07	6.49E+07	5.59E+07	5.26E+07	3.99E+07	3.91E+07	5.51E+07	4.66E+07	4.84E+07	4.57E+07	3.72E+07	4.09E+07	4.77E+07	4.16E+07	4.93E+07	4.32E+07	4.52E+07	6.17E+07	5.27E+07	5.35E+07	6.22E+07	3.86E+07	4.03E+07	6.68E+07	5.22E+07	3.35E+07	5.24E+07	4.51E+07	6.43E+07	2.93E+07	4.59E+07	4.24E+07	5.38E+07	4.48E+07
Cystathionine	2.67E+06	3.99E+06	2.56E+06	2.87E+06	2.57E+06	3.16E+06	1.00E+06	7.57E+05	1.66E+06	1.09E+06	1.71E+06	1.19E+06	1.78E+06	1.10E+06	8.38E+05	2.39E+06	1.10E+06	1.72E+06	2.32E+06	2.29E+06	1.13E+06	1.43E+06	1.20E+06	2.69E+06	3.40E+06	2.07E+06	1.79E+06	1.63E+06	1.44E+06	1.41E+06	1.28E+06	5.29E+05	4.27E+06	3.45E+06	4.41E+06	3.00E+06	5.27E+06	1.39E+06	2.51E+06	2.12E+06	7.49E+06	2.81E+06	9.57E+05	4.09E+06	1.05E+06	2.43E+06	2.83E+06	3.01E+06	2.69E+06
Cysteine	1.71E+07	3.74E+07	2.17E+07	4.04E+07	4.82E+07	7.16E+07	1.69E+07	2.13E+07	1.67E+07	2.32E+07	3.75E+07	2.89E+07	2.38E+07	5.37E+06	2.19E+07	1.93E+07	1.94E+07	1.99E+07	4.36E+06	5.55E+06	1.25E+07	2.11E+07	8.59E+06	2.58E+07	1.88E+07	1.58E+07	1.54E+07	1.48E+07	7.03E+06	2.85E+07	1.34E+07	5.51E+06	3.78E+07	5.20E+06	2.20E+07	3.01E+07	8.55E+06	7.72E+06	1.74E+07	1.34E+06	1.14E+07	1.07E+07	1.00E+06	1.12E+07	1.30E+06	9.82E+06	1.80E+06	5.21E+06	1.07E+07
Kynurenine	2.46E+05	6.88E+05	4.91E+05	4.77E+05	3.31E+05	4.38E+05	6.73E+05	8.46E+05	5.60E+05	1.28E+06	7.26E+05	9.46E+05	1.25E+05	1.64E+05	2.13E+05	2.75E+05	3.57E+05	2.07E+05	2.17E+05	1.73E+05	2.01E+05	3.17E+05	3.40E+05	1.66E+05	2.14E+05	9.81E+04	2.48E+05	1.88E+05	2.01E+05	3.71E+05	2.64E+05	1.82E+05	3.64E+05	1.20E+05	1.95E+05	6.29E+05	7.18E+04	1.43E+05	3.30E+05	2.35E+05	2.03E+05	2.69E+05	1.64E+05	4.18E+05	1.49E+05	5.43E+05	2.41E+05	1.86E+05	1.49E+05
Pyroglutamic acid	1.65E+08	2.38E+08	1.56E+08	1.66E+08	3.61E+08	1.74E+08	1.88E+08	2.60E+08	3.51E+08	1.68E+08	3.42E+08	1.74E+08	1.11E+08	1.03E+08	1.39E+08	1.15E+08	1.08E+08	1.36E+08	1.25E+08	8.80E+07	1.17E+08	1.28E+08	9.14E+07	1.02E+08	1.02E+08	1.67E+08	1.26E+08	1.29E+08	1.02E+08	1.80E+08	3.81E+08	1.45E+08	1.73E+08	9.14E+07	1.33E+08	1.81E+08	9.84E+07	8.00E+07	1.02E+08	8.81E+07	1.18E+08	9.77E+07	7.71E+07	8.99E+07	9.07E+07	9.13E+07	8.41E+07	1.20E+08	7.65E+07
Threonic acid lactone	3.57E+06	3.53E+06	4.11E+06	3.59E+06	3.09E+06	3.75E+06	3.19E+06	3.07E+06	2.61E+06	3.64E+06	3.31E+06	3.85E+06	3.56E+06	2.76E+06	3.82E+06	2.97E+06	3.93E+06	3.00E+06	3.25E+06	3.23E+06	3.18E+06	4.22E+06	3.58E+06	4.20E+06	3.66E+06	3.89E+06	3.24E+06	3.93E+06	3.75E+06	4.71E+06	3.95E+06	3.03E+06	3.12E+06	1.77E+06	2.07E+06	3.55E+06	2.06E+06	2.45E+06	2.26E+06	1.67E+06	2.20E+06	2.40E+06	1.54E+06	3.14E+06	1.86E+06	3.14E+06	2.69E+06	2.43E+06	2.30E+06
Mesaconic acid	1.51E+06	7.90E+05	1.88E+06	2.45E+06	1.62E+06	1.07E+06	3.13E+06	1.97E+06	2.22E+06	2.47E+06	2.46E+06	2.57E+06	1.20E+06	2.51E+06	1.35E+06	1.70E+06	8.35E+05	1.10E+06	2.58E+06	2.82E+06	1.49E+06	2.29E+06	3.68E+06	2.29E+06	1.56E+06	2.22E+06	2.56E+06	2.16E+06	2.45E+06	1.11E+06	2.01E+06	2.17E+06	8.35E+05	9.84E+05	1.39E+06	5.16E+05	9.45E+05	1.07E+06	1.75E+06	2.03E+06	9.20E+05	2.39E+06	2.02E+06	1.73E+06	1.44E+06	1.29E+06	1.31E+06	1.17E+06	5.32E+05
Methionine	1.35E+09	1.64E+09	1.42E+09	1.84E+09	1.35E+09	1.48E+09	1.07E+09	1.28E+09	1.23E+09	1.36E+09	1.51E+09	1.24E+09	9.24E+08	9.65E+08	9.11E+08	1.07E+09	1.25E+09	1.07E+09	9.85E+08	7.37E+08	7.54E+08	1.09E+09	8.77E+08	9.06E+08	8.61E+08	7.30E+08	7.68E+08	9.13E+08	7.83E+08	9.12E+08	8.19E+08	8.59E+08	1.17E+09	9.66E+08	1.01E+09	1.18E+09	7.25E+08	7.42E+08	1.23E+09	9.68E+08	6.27E+08	9.71E+08	8.40E+08	1.18E+09	5.48E+08	8.67E+08	7.82E+08	1.01E+09	8.27E+08
MIAA	2.09E+07	7.05E+06	1.45E+07	2.22E+07	1.44E+07	1.27E+07	2.47E+07	1.10E+07	1.59E+07	1.78E+07	1.40E+07	1.97E+07	1.58E+07	1.83E+07	2.06E+07	1.54E+07	2.12E+07	1.64E+07	3.49E+07	2.40E+07	1.83E+07	4.45E+07	3.68E+07	4.87E+07	3.10E+07	2.70E+07	2.23E+07	3.41E+07	4.00E+07	2.24E+07	5.32E+07	2.08E+07	1.69E+07	2.38E+07	2.01E+07	2.45E+07	2.28E+07	4.16E+07	1.75E+07	1.83E+07	1.39E+07	2.34E+07	3.29E+07	3.31E+07	2.16E+07	2.76E+07	1.69E+07	2.33E+07	2.26E+07
N-Acetyl-Glu	3.87E+07	7.19E+07	4.12E+07	3.89E+07	4.98E+07	5.60E+07	2.27E+08	1.75E+08	1.29E+08	1.64E+08	1.03E+08	1.64E+08	8.19E+07	7.89E+07	1.18E+08	9.86E+07	7.80E+07	6.67E+07	1.31E+08	7.59E+07	9.06E+07	1.06E+08	7.08E+07	7.38E+07	3.62E+07	4.32E+07	3.00E+07	2.52E+07	3.89E+07	8.57E+07	1.32E+08	9.55E+07	4.15E+07	4.83E+07	4.77E+07	5.13E+07	3.62E+07	7.02E+07	4.25E+07	2.83E+07	3.72E+07	2.64E+07	4.72E+07	4.27E+07	4.48E+07	2.96E+07	3.99E+07	3.63E+07	3.08E+07
N acetyl-glutamine	3.70E+07	1.38E+07	4.70E+07	2.37E+07	2.66E+07	4.16E+07	2.06E+07	1.56E+07	1.18E+07	1.80E+07	1.54E+07	2.03E+07	3.90E+07	4.83E+07	4.81E+07	4.18E+07	3.16E+07	3.14E+07	4.96E+07	3.59E+07	3.26E+07	3.89E+07	3.74E+07	5.55E+07	4.32E+07	3.79E+07	1.70E+07	3.34E+07	2.60E+07	1.15E+07	3.66E+07	2.71E+07	2.21E+07	1.94E+07	2.11E+07	1.26E+07	2.02E+07	2.78E+07	1.07E+07	2.56E+07	1.37E+07	9.20E+06	6.95E+06	1.72E+07	9.89E+06	6.19E+06	1.52E+07	1.33E+07	2.48E+07
N4-Acetylcytidine	5.24E+05	3.36E+05	3.18E+05	3.91E+05	4.20E+05	3.49E+05	2.03E+05	3.46E+05	2.13E+05	2.99E+05	3.43E+05	2.88E+05	2.02E+05	2.64E+05	2.79E+05	2.21E+05	3.25E+05	2.30E+05	2.49E+05	2.90E+05	3.72E+05	3.28E+05	4.20E+05	4.16E+05	2.52E+05	2.88E+05	2.64E+05	3.11E+05	2.76E+05	4.10E+05	3.57E+05	2.12E+05	3.63E+05	2.93E+05	2.96E+05	6.30E+05	2.20E+05	3.10E+05	1.53E+05	1.30E+05	2.58E+05	4.19E+05	1.48E+05	2.69E+05	1.48E+05	2.00E+05	1.47E+05	5.96E+05	3.88E+05
Trimethyl-Lys	2.25E+07	1.86E+07	1.41E+07	2.64E+07	1.54E+07	1.52E+07	1.95E+07	1.63E+07	1.73E+07	2.34E+07	1.71E+07	1.57E+07	1.26E+07	1.38E+07	1.25E+07	1.05E+07	1.91E+07	1.38E+07	1.50E+07	9.74E+06	9.89E+06	1.12E+07	1.15E+07	1.39E+07	9.08E+06	9.07E+06	1.21E+07	1.05E+07	9.27E+06	1.66E+07	1.28E+07	9.05E+06	1.31E+07	1.41E+07	1.07E+07	1.45E+07	9.80E+06	1.40E+07	1.29E+07	1.33E+07	9.26E+06	1.22E+07	1.37E+07	1.55E+07	1.03E+07	1.79E+07	1.02E+07	1.83E+07	1.31E+07
Acetylspermidine	7.34E+06	5.11E+06	5.21E+06	6.42E+06	6.26E+06	5.14E+06	6.27E+07	4.65E+07	5.12E+07	2.73E+07	1.46E+07	1.17E+07	4.57E+06	4.52E+06	1.02E+07	5.27E+06	2.91E+06	4.50E+06	3.76E+06	3.98E+06	5.68E+06	4.69E+06	4.80E+06	6.96E+06	5.23E+06	5.26E+06	5.33E+06	6.86E+06	6.82E+06	1.44E+07	5.15E+06	8.42E+06	4.76E+06	2.04E+06	2.83E+06	4.04E+06	3.57E+06	1.96E+06	2.31E+06	2.47E+06	2.19E+06	4.33E+06	2.95E+06	4.35E+06	1.97E+06	2.07E+06	2.25E+06	1.70E+06	3.02E+06
N-Ac-aminosalicylic ac.	9.53E+05	6.12E+05	4.97E+05	1.11E+06	1.17E+05	1.01E+05	6.60E+05	7.52E+05	1.34E+05	4.95E+05	3.62E+05	1.02E+06	2.13E+04	4.38E+04	2.39E+04	1.56E+05	9.97E+04	1.13E+05	4.14E+04	8.94E+03	1.25E+05	4.42E+04	2.74E+04	7.85E+04	1.56E+04	7.77E+04	1.67E+04	2.17E+05	2.84E+04	5.82E+05	3.17E+05	5.28E+04	2.56E+05	3.83E+05	8.47E+04	4.51E+05	6.64E+03	1.73E+04	1.22E+05	6.53E+03	3.48E+04	1.00E+05	2.69E+04	1.84E+05	2.84E+04	1.01E+05	2.10E+04	5.10E+04	4.53E+05
N-Acetylhexosamines	2.07E+07	2.68E+07	2.52E+07	2.68E+07	1.90E+07	2.72E+07	1.84E+07	2.21E+07	1.60E+07	1.75E+07	2.78E+07	2.21E+07	1.19E+07	2.15E+07	1.84E+07	2.01E+07	2.22E+07	2.13E+07	1.19E+07	1.57E+07	1.44E+07	1.72E+07	2.12E+07	2.39E+07	1.49E+07	2.06E+07	2.62E+07	1.79E+07	2.16E+07	2.30E+07	1.49E+07	2.70E+07	7.93E+07	8.36E+07	7.75E+07	4.98E+07	3.57E+07	3.50E+07	7.15E+07	9.62E+07	6.04E+07	7.15E+07	5.98E+07	6.52E+07	5.05E+07	7.37E+07	6.56E+07	5.59E+07	6.49E+07
N-Acetyl cystein	2.33E+05	2.70E+05	3.00E+05	3.85E+05	2.54E+05	2.37E+05	1.87E+05	1.64E+05	9.61E+04	2.02E+05	1.76E+05	2.21E+05	1.22E+05	1.62E+05	1.23E+05	1.50E+05	1.58E+05	1.76E+05	8.81E+04	9.58E+04	2.08E+05	1.47E+05	1.65E+05	2.23E+05	2.11E+05	2.06E+05	9.88E+04	2.14E+05	2.05E+05	2.11E+05	2.54E+05	2.13E+05	4.20E+05	9.97E+04	1.29E+05	1.79E+05	8.87E+04	6.90E+04	9.42E+04	7.06E+04	1.23E+05	1.75E+05	6.17E+04	1.11E+05	5.97E+04	1.18E+05	3.93E+04	6.04E+04	1.32E+05
N-Acetyl methionine	2.06E+06	2.19E+06	2.70E+06	2.40E+06	3.26E+06	2.97E+06	2.75E+06	3.33E+06	3.76E+06	3.42E+06	2.99E+06	3.25E+06	3.50E+06	3.94E+06	2.39E+06	3.85E+06	2.86E+06	2.80E+06	3.64E+06	3.71E+06	2.94E+06	2.70E+06	2.35E+06	2.66E+06	3.81E+06	3.42E+06	2.50E+06	2.30E+06	2.12E+06	2.57E+06	3.58E+06	2.48E+06	4.16E+06	2.35E+06	2.04E+06	1.19E+06	2.71E+06	5.07E+06	2.44E+06	2.13E+06	1.32E+06	1.61E+06	2.29E+06	1.20E+06	2.23E+06	1.40E+06	3.00E+06	2.45E+06	2.56E+06
N-Acetyl-Phe	3.82E+05	1.20E+06	7.23E+05	2.42E+06	2.22E+05	3.43E+05	8.06E+05	1.09E+06	5.52E+05	7.30E+05	5.13E+05	1.46E+06	1.16E+06	3.12E+06	1.02E+06	2.06E+06	2.55E+05	2.11E+05	1.78E+05	3.80E+05	2.68E+05	4.32E+05	5.55E+05	4.27E+05	1.04E+05	9.81E+04	1.10E+05	2.23E+05	1.06E+05	2.57E+05	1.92E+05	7.94E+04	5.09E+05	2.22E+05	2.08E+05	4.73E+05	1.23E+05	2.75E+05	2.06E+05	6.56E+05	1.66E+05	2.40E+05	2.95E+05	2.59E+05	1.48E+05	3.43E+05	3.81E+05	2.77E+05	2.84E+05
N-Acetyl-Tyr	2.74E+05	3.09E+05	2.04E+05	5.98E+05	5.09E+04	1.37E+05	3.72E+05	6.45E+05	2.07E+05	4.36E+05	1.31E+05	8.71E+05	2.60E+04	3.13E+04	2.91E+04	2.87E+04	7.20E+04	3.70E+04	4.85E+04	8.35E+04	8.59E+04	3.96E+04	8.57E+04	1.07E+05	5.23E+04	7.84E+04	1.49E+04	6.89E+04	9.47E+04	3.33E+04	9.84E+04	1.43E+04	1.53E+05	3.54E+04	5.47E+04	9.43E+04	1.13E+04	8.87E+03	3.56E+04	6.18E+04	2.57E+04	5.28E+04	1.19E+04	6.25E+04	1.55E+04	7.50E+04	9.49E+04	3.24E+04	4.80E+04
N-Acetyl-Orn	6.36E+06	9.95E+06	9.77E+06	6.41E+06	9.15E+06	1.66E+07	8.34E+06	8.89E+06	9.26E+06	7.65E+06	1.13E+07	1.04E+07	1.03E+07	9.03E+06	9.34E+06	1.38E+07	1.15E+07	1.16E+07	1.13E+07	9.69E+06	1.00E+07	9.05E+06	7.77E+06	9.76E+06	9.79E+06	6.36E+06	8.79E+06	1.02E+07	1.15E+07	8.48E+06	8.48E+06	6.80E+06	7.35E+06	5.96E+06	4.92E+06	6.02E+06	5.88E+06	6.62E+06	7.21E+06	4.80E+06	5.74E+06	4.69E+06	6.32E+06	5.51E+06	4.33E+06	6.75E+06	6.76E+06	5.88E+06	6.24E+06
N-Ac-serotonin	7.80E+05	5.04E+05	6.90E+05	4.79E+05	1.15E+06	1.27E+06	2.08E+05	5.93E+05	3.64E+05	5.17E+05	7.44E+05	4.83E+05	7.39E+05	6.33E+05	7.63E+05	8.01E+05	1.12E+06	9.53E+05	4.27E+05	3.69E+05	5.10E+05	4.28E+05	4.10E+05	3.06E+05	4.28E+05	3.28E+05	2.53E+05	5.10E+05	2.79E+05	3.77E+05	5.29E+05	2.24E+05	6.19E+05	6.45E+05	6.98E+05	4.29E+05	3.07E+05	5.91E+05	7.43E+05	3.98E+05	3.08E+05	3.18E+05	3.62E+05	5.83E+05	2.78E+05	4.96E+05	3.58E+05	7.06E+05	6.26E+05
N-Isobutyrylglycine/4-Acetamidobutanoic acid	5.33E+06	5.19E+06	5.28E+06	7.86E+06	5.44E+06	5.46E+06	8.59E+06	5.72E+06	9.15E+06	1.62E+07	7.04E+06	9.05E+06	1.04E+07	1.38E+07	1.10E+07	2.71E+07	1.32E+07	9.97E+06	3.49E+07	5.51E+06	2.10E+07	1.38E+07	9.51E+06	9.18E+06	6.12E+06	1.11E+07	4.89E+06	1.11E+07	1.46E+07	1.23E+07	5.76E+07	1.47E+07	3.39E+06	2.45E+06	2.02E+06	2.56E+06	2.94E+06	2.08E+06	6.37E+06	4.70E+06	5.45E+06	2.49E+06	6.88E+06	3.15E+06	2.70E+06	4.39E+06	3.11E+06	3.38E+06	4.61E+06
N-acetyl-arginine	2.92E+05	4.08E+05	5.43E+05	5.13E+05	2.13E+05	8.36E+05	1.98E+06	1.70E+05	8.02E+05	1.93E+06	3.69E+05	2.01E+06	7.73E+05	5.35E+05	1.36E+06	7.80E+05	4.05E+05	1.21E+06	4.42E+06	5.31E+05	8.73E+05	1.21E+06	1.16E+06	7.93E+05	3.95E+05	2.21E+05	2.55E+05	4.02E+05	7.65E+05	6.73E+05	3.53E+06	1.21E+06	1.00E+00	4.25E+05	3.18E+05	2.09E+05	4.38E+05	2.03E+05	2.26E+05	1.00E+00	4.62E+05	2.80E+05	6.48E+05	4.01E+05	3.44E+05	1.19E+05	3.73E+05	3.22E+05	1.00E+00
N-Acetyl-Asn	2.51E+07	2.31E+07	1.01E+07	3.99E+07	7.64E+06	7.72E+06	9.53E+07	4.07E+07	2.11E+07	6.13E+07	1.58E+07	2.46E+07	3.44E+06	6.96E+06	2.53E+07	6.83E+06	6.59E+06	3.51E+06	8.58E+06	3.49E+06	1.96E+06	6.24E+06	1.63E+07	7.22E+06	3.79E+06	3.21E+06	8.51E+06	3.07E+06	4.03E+06	5.88E+06	4.00E+06	4.40E+06	3.87E+06	7.24E+06	5.94E+06	2.83E+07	4.77E+06	6.03E+06	7.33E+06	1.35E+07	2.68E+06	9.31E+06	3.34E+06	7.80E+06	2.99E+06	7.70E+06	5.82E+06	2.29E+07	5.62E+06
Octanoylcarnitine	1.38E+05	6.42E+03	4.81E+04	6.54E+04	1.13E+05	1.09E+05	3.53E+04	1.58E+05	1.11E+05	3.23E+04	2.07E+04	3.74E+04	5.22E+04	9.56E+04	6.70E+04	4.63E+04	5.68E+04	1.49E+04	8.12E+04	3.97E+04	5.84E+04	4.47E+04	5.09E+04	5.85E+04	1.63E+05	7.14E+04	8.85E+04	4.95E+04	3.48E+04	6.81E+03	6.06E+04	5.73E+04	1.54E+04	6.39E+04	1.47E+04	9.84E+03	7.25E+04	3.71E+04	3.44E+04	9.29E+04	3.69E+03	5.24E+04	5.26E+04	3.67E+04	6.21E+04	1.90E+04	4.24E+04	6.33E+04	3.37E+04
Tyrosine	1.08E+09	1.44E+09	1.57E+09	1.85E+09	1.21E+09	1.52E+09	1.15E+09	1.37E+09	1.41E+09	2.45E+09	1.20E+09	1.40E+09	7.38E+08	6.79E+08	6.41E+08	7.54E+08	9.04E+08	8.96E+08	9.47E+08	6.01E+08	7.03E+08	7.46E+08	8.79E+08	7.83E+08	8.39E+08	5.51E+08	5.91E+08	6.15E+08	6.67E+08	6.75E+08	5.32E+08	5.00E+08	1.13E+09	6.05E+08	5.81E+08	8.08E+08	3.93E+08	3.87E+08	6.01E+08	6.74E+08	1.87E+08	4.30E+08	3.52E+08	8.63E+08	2.53E+08	6.21E+08	6.71E+08	6.30E+08	5.81E+08
Pantothenic acid	1.33E+08	1.55E+08	1.51E+08	2.05E+08	1.27E+08	1.48E+08	6.11E+07	8.20E+07	7.62E+07	1.03E+08	9.98E+07	8.60E+07	5.19E+07	6.57E+07	6.22E+07	6.08E+07	7.56E+07	5.91E+07	8.61E+07	6.78E+07	7.49E+07	8.34E+07	8.63E+07	1.08E+08	9.74E+07	9.35E+07	9.45E+07	1.18E+08	7.84E+07	9.06E+07	9.68E+07	9.15E+07	1.21E+08	5.69E+07	8.16E+07	9.48E+07	4.45E+07	4.03E+07	6.46E+07	5.37E+07	6.68E+07	8.35E+07	7.13E+07	7.58E+07	5.03E+07	7.41E+07	6.52E+07	5.48E+07	5.37E+07
Phenylacetic acid	4.14E+06	4.65E+06	6.00E+06	4.74E+06	4.87E+06	3.54E+06	3.63E+06	3.00E+06	3.78E+06	4.01E+06	5.55E+06	4.21E+06	3.79E+06	2.55E+06	4.18E+06	7.97E+05	3.29E+06	2.67E+06	3.92E+06	3.03E+06	5.63E+06	4.02E+06	5.28E+06	3.42E+06	3.01E+06	4.08E+06	3.50E+06	4.87E+06	4.39E+06	4.87E+06	5.01E+06	3.28E+06	3.83E+06	2.51E+06	3.17E+06	3.99E+06	5.70E+05	2.71E+06	2.42E+06	1.56E+06	3.22E+06	2.46E+06	2.50E+06	3.28E+06	2.45E+06	3.24E+06	2.92E+06	2.07E+06	2.64E+06
PhenylacetylGly	7.19E+05	6.82E+05	1.06E+06	1.54E+06	1.09E+06	9.22E+05	4.61E+05	5.77E+05	6.75E+05	6.30E+05	6.35E+05	1.26E+06	1.13E+06	1.58E+06	1.58E+06	6.63E+05	5.01E+05	4.33E+05	3.13E+07	2.26E+08	1.32E+08	1.65E+08	3.52E+08	1.03E+08	1.72E+06	2.56E+06	7.06E+05	2.05E+06	1.77E+06	1.10E+06	2.44E+06	1.82E+06	5.57E+06	1.06E+06	1.27E+06	1.65E+06	2.27E+06	2.27E+06	1.77E+06	1.34E+06	7.08E+06	7.13E+06	4.64E+06	4.06E+06	6.61E+06	4.01E+06	1.48E+06	5.43E+05	1.16E+06
Phenylalanine	4.14E+09	4.76E+09	4.55E+09	5.62E+09	4.16E+09	4.87E+09	3.12E+09	4.10E+09	3.87E+09	4.42E+09	4.57E+09	3.82E+09	2.75E+09	2.94E+09	2.83E+09	2.77E+09	3.70E+09	3.34E+09	2.87E+09	2.01E+09	2.28E+09	2.89E+09	2.55E+09	2.96E+09	2.36E+09	2.16E+09	2.11E+09	2.58E+09	2.07E+09	2.79E+09	2.85E+09	2.21E+09	3.63E+09	2.76E+09	2.78E+09	3.09E+09	1.87E+09	2.04E+09	3.20E+09	2.70E+09	1.48E+09	2.65E+09	2.18E+09	3.21E+09	1.48E+09	2.47E+09	2.20E+09	2.98E+09	2.36E+09
Pro-Gly (prolylglycine)/Gly-Pro	8.47E+06	6.75E+06	6.92E+06	7.14E+06	1.26E+07	1.19E+07	9.94E+06	5.97E+06	1.43E+07	6.79E+06	1.22E+07	8.56E+06	1.28E+07	1.58E+07	5.48E+06	1.56E+07	8.69E+06	8.58E+06	2.04E+07	1.26E+07	1.07E+07	1.73E+07	1.28E+07	1.80E+07	1.42E+07	5.10E+06	1.06E+07	9.61E+06	1.83E+07	8.17E+06	1.07E+07	1.63E+07	6.24E+06	1.07E+07	6.86E+06	6.23E+06	1.08E+07	1.64E+07	1.80E+07	1.53E+07	6.31E+06	1.13E+07	1.48E+07	1.14E+07	8.94E+06	5.40E+06	8.68E+06	2.78E+07	1.15E+07
Pro-Leu	2.02E+06	2.26E+06	2.08E+06	2.03E+06	9.38E+05	5.30E+06	2.09E+06	2.19E+06	6.50E+06	2.15E+06	4.00E+06	2.25E+06	6.34E+06	6.80E+06	2.22E+06	6.18E+06	4.57E+06	3.17E+06	4.75E+06	4.61E+06	4.87E+06	6.31E+06	5.16E+06	7.44E+06	4.83E+06	1.14E+06	3.48E+06	2.76E+06	7.64E+06	3.41E+06	6.05E+06	6.39E+06	2.65E+06	3.11E+06	3.08E+06	2.05E+06	4.94E+06	6.91E+06	7.30E+06	3.06E+06	2.83E+06	4.39E+06	5.14E+06	3.10E+06	2.65E+06	1.39E+06	3.37E+06	4.89E+06	4.27E+06
Proline	2.13E+09	2.45E+09	2.45E+09	3.13E+09	1.81E+09	2.45E+09	2.21E+09	2.16E+09	1.99E+09	2.44E+09	2.93E+09	2.29E+09	1.17E+09	1.43E+09	5.91E+08	1.75E+09	1.65E+09	1.33E+09	1.61E+09	1.32E+09	1.27E+09	1.92E+09	1.37E+09	1.37E+09	1.53E+09	1.13E+09	1.20E+09	1.56E+09	1.23E+09	1.50E+09	1.25E+09	1.16E+09	2.29E+09	1.52E+09	1.68E+09	2.23E+09	1.69E+09	9.12E+08	2.01E+09	1.53E+09	1.58E+09	1.86E+09	1.28E+09	1.88E+09	1.02E+09	1.62E+09	1.69E+09	1.32E+09	1.14E+09
Propionylcarnitine	7.29E+06	6.19E+06	6.58E+06	4.48E+06	9.38E+06	2.43E+06	5.16E+07	1.06E+08	4.49E+07	2.89E+07	1.94E+07	1.53E+07	1.29E+07	3.23E+07	8.24E+06	1.73E+07	1.25E+07	8.80E+06	1.56E+07	1.62E+07	8.95E+06	7.45E+06	1.15E+07	6.49E+06	1.32E+07	4.45E+07	1.16E+07	1.56E+07	1.21E+07	1.87E+07	3.29E+07	1.19E+07	1.05E+07	1.78E+07	7.10E+06	1.30E+07	1.69E+07	1.85E+07	2.56E+07	2.94E+07	1.23E+07	8.80E+06	2.50E+07	1.80E+07	2.76E+07	9.82E+06	3.62E+07	4.58E+07	3.12E+07
Prostaglandin A1	1.45E+06	3.41E+05	4.48E+05	5.24E+05	1.55E+06	1.97E+06	6.52E+05	1.26E+06	8.96E+05	1.24E+06	7.32E+05	7.25E+05	3.96E+05	3.47E+05	5.58E+05	1.96E+05	5.37E+05	7.14E+05	8.35E+05	5.02E+05	5.90E+05	2.65E+05	6.17E+05	6.11E+05	4.91E+05	1.01E+06	1.10E+06	3.98E+05	4.39E+05	2.88E+05	9.29E+05	5.46E+05	2.84E+05	9.54E+05	3.89E+05	7.65E+05	6.58E+05	3.99E+05	6.72E+05	1.87E+06	5.58E+05	7.35E+05	5.69E+05	3.93E+05	6.82E+05	7.09E+05	5.91E+05	6.69E+05	2.78E+05
Prostaglandin E1	7.71E+05	3.61E+05	7.63E+05	6.33E+05	8.39E+05	7.68E+05	1.82E+05	3.05E+05	2.10E+05	8.99E+04	3.93E+05	3.46E+05	3.59E+05	3.43E+05	2.89E+05	3.48E+05	5.32E+05	5.21E+05	3.74E+05	2.85E+05	6.18E+05	2.95E+05	3.15E+05	3.68E+05	1.13E+06	1.17E+06	7.99E+05	1.55E+06	1.40E+06	9.26E+05	1.97E+06	8.53E+05	4.67E+05	1.76E+05	3.17E+05	3.48E+05	1.31E+05	1.25E+05	2.48E+05	2.05E+05	2.29E+05	2.57E+05	2.25E+05	2.45E+05	2.05E+05	2.65E+05	1.67E+05	3.21E+05	1.94E+05
Putrescine	4.28E+06	4.36E+06	3.04E+06	2.87E+06	3.62E+06	2.41E+06	1.70E+07	7.53E+06	7.19E+06	7.64E+06	3.27E+06	5.89E+06	2.73E+06	1.75E+06	2.27E+06	2.66E+06	3.23E+06	3.16E+06	1.91E+06	1.96E+06	1.62E+06	1.44E+06	1.15E+06	1.48E+06	5.21E+06	3.75E+06	4.91E+06	3.08E+06	1.89E+06	3.08E+06	4.64E+06	2.19E+06	2.09E+06	7.01E+05	1.03E+06	2.10E+06	2.29E+06	2.40E+06	7.81E+05	8.31E+05	6.89E+05	1.13E+06	1.57E+06	1.74E+06	9.73E+05	1.22E+06	1.19E+06	1.63E+06	1.15E+06
Riboflavin	1.39E+07	1.61E+07	1.30E+07	1.75E+07	1.01E+07	1.01E+07	1.27E+07	1.36E+07	1.09E+07	1.67E+07	1.33E+07	1.62E+07	6.85E+06	9.71E+06	1.29E+07	9.16E+06	1.17E+07	7.44E+06	1.01E+07	8.11E+06	8.99E+06	1.02E+07	1.47E+07	8.51E+06	4.53E+06	5.41E+06	9.47E+06	8.50E+06	1.00E+07	1.25E+07	1.17E+07	1.10E+07	9.61E+06	5.43E+06	6.55E+06	1.29E+07	3.36E+06	4.56E+06	8.09E+06	4.04E+06	5.48E+06	7.40E+06	3.31E+06	9.75E+06	4.52E+06	8.71E+06	4.52E+06	5.42E+06	4.44E+06
Shikimic acid	6.57E+04	7.59E+04	8.36E+04	7.86E+04	9.03E+04	1.22E+05	6.05E+04	7.57E+04	6.82E+04	4.68E+04	8.52E+04	6.95E+04	5.70E+04	7.20E+04	7.18E+04	3.05E+04	5.59E+04	4.84E+04	4.50E+04	3.87E+04	6.18E+04	5.00E+04	8.24E+04	7.40E+04	7.68E+04	5.36E+04	7.40E+04	8.01E+04	7.53E+04	6.98E+04	9.63E+04	6.84E+04	5.97E+04	4.40E+04	4.28E+04	6.64E+04	5.92E+04	4.68E+04	6.44E+04	4.03E+04	3.15E+04	6.28E+04	6.78E+04	5.20E+04	3.68E+04	4.27E+04	3.07E+04	3.22E+04	5.37E+04
S-Lactoylglutathione	3.05E+06	3.13E+06	4.52E+06	2.58E+06	3.57E+06	4.32E+06	6.10E+06	3.86E+06	2.66E+06	5.60E+06	2.95E+06	4.50E+06	3.62E+06	1.66E+06	4.93E+06	3.12E+06	4.25E+06	5.84E+06	3.35E+06	1.91E+06	7.74E+06	3.82E+06	4.33E+06	8.37E+06	1.44E+07	7.21E+06	2.61E+06	6.57E+06	2.55E+06	2.54E+06	3.91E+06	2.59E+06	2.70E+06	2.76E+06	3.18E+06	1.34E+06	7.52E+06	2.66E+06	4.14E+06	7.14E+05	3.87E+06	3.91E+06	1.90E+06	2.58E+06	2.56E+06	1.45E+06	1.19E+06	2.44E+06	6.76E+06
Spermidine	3.58E+08	3.38E+08	4.20E+08	3.32E+08	2.99E+08	2.97E+08	3.07E+08	3.35E+08	3.07E+08	4.52E+08	2.73E+08	3.31E+08	1.70E+08	1.87E+08	2.55E+08	1.83E+08	2.20E+08	2.14E+08	2.11E+08	1.55E+08	2.26E+08	1.66E+08	1.45E+08	1.84E+08	2.15E+08	2.37E+08	2.22E+08	2.61E+08	3.33E+08	2.75E+08	2.57E+08	2.03E+08	3.36E+08	1.12E+08	1.52E+08	2.21E+08	1.67E+08	1.22E+08	1.13E+08	1.31E+08	1.16E+08	1.50E+08	1.56E+08	1.56E+08	1.23E+08	1.26E+08	1.06E+08	1.27E+08	1.33E+08
Spermine	2.37E+07	4.01E+07	4.65E+07	3.99E+07	2.33E+07	4.09E+07	1.81E+07	1.89E+07	1.77E+07	2.95E+07	2.76E+07	2.89E+07	1.41E+07	1.40E+07	2.15E+07	1.54E+07	2.53E+07	1.88E+07	1.69E+07	1.30E+07	1.77E+07	1.38E+07	1.41E+07	1.89E+07	1.65E+07	1.86E+07	1.54E+07	2.31E+07	4.55E+07	3.41E+07	2.33E+07	1.09E+07	6.30E+07	2.81E+07	2.49E+07	3.78E+07	1.53E+07	1.92E+07	2.37E+07	2.47E+07	1.46E+07	2.49E+07	1.93E+07	2.83E+07	1.89E+07	2.45E+07	1.45E+07	2.19E+07	1.81E+07
Taurodeoxycholic acid	4.98E+05	2.80E+04	2.10E+05	1.07E+05	1.81E+05	2.12E+05	8.34E+05	4.09E+06	1.08E+06	3.68E+05	8.28E+05	2.96E+05	5.80E+04	2.66E+04	2.04E+04	1.02E+05	2.09E+05	1.49E+05	2.84E+04	3.77E+03	1.38E+05	2.04E+04	4.41E+04	1.42E+04	2.56E+04	1.00E+00	1.00E+00	3.12E+04	3.53E+03	2.79E+04	1.44E+04	1.00E+00	5.11E+04	1.00E+00	1.00E+00	1.64E+04	7.43E+04	5.93E+04	1.00E+00	1.44E+04	1.00E+00	1.00E+00	8.83E+03	1.00E+00	1.00E+00	1.00E+00	5.17E+04	6.93E+04	2.84E+04
Thymidine-5'Phos	1.56E+05	1.94E+05	1.34E+05	2.70E+05	1.11E+05	1.04E+05	9.29E+04	1.36E+05	5.96E+04	1.31E+05	1.40E+05	1.72E+05	1.96E+05	2.87E+05	2.15E+05	1.44E+05	2.16E+05	1.59E+05	2.11E+05	1.81E+05	1.55E+05	1.47E+05	2.33E+05	2.94E+05	2.50E+05	3.08E+05	2.97E+05	4.82E+05	2.41E+05	3.94E+05	2.21E+05	5.61E+05	2.28E+05	3.56E+05	4.46E+05	1.61E+05	3.44E+05	2.20E+05	3.17E+05	4.08E+05	3.95E+05	4.29E+05	3.13E+05	2.49E+05	4.15E+05	2.07E+05	2.93E+05	1.73E+05	3.53E+05
Thymine	3.91E+06	3.32E+06	1.98E+06	3.78E+06	2.45E+06	2.45E+06	5.31E+06	4.68E+06	3.20E+06	4.03E+06	2.49E+06	3.35E+06	2.60E+06	1.88E+06	3.19E+06	1.92E+06	4.87E+06	1.87E+06	2.03E+06	1.41E+06	1.22E+06	1.98E+06	2.75E+06	2.24E+06	6.47E+05	1.57E+06	2.81E+06	2.24E+06	2.53E+06	3.31E+06	3.14E+06	2.81E+06	1.35E+06	9.24E+05	1.27E+06	1.66E+06	7.19E+05	7.14E+05	1.64E+06	8.41E+05	1.19E+06	2.19E+06	6.30E+05	1.20E+06	7.95E+05	1.24E+06	6.59E+05	1.23E+06	8.46E+05
TMAO	3.54E+06	3.15E+05	1.69E+06	1.08E+06	2.34E+06	9.83E+05	2.80E+05	4.67E+05	8.01E+05	5.15E+05	6.25E+05	2.73E+05	1.02E+06	8.39E+05	1.28E+06	1.29E+06	8.91E+05	7.19E+05	8.03E+05	8.31E+05	6.05E+05	5.78E+05	3.67E+05	1.08E+06	3.25E+06	1.20E+07	3.38E+06	3.12E+06	9.94E+05	6.07E+05	1.87E+06	1.26E+06	6.57E+05	6.04E+05	4.29E+04	2.62E+06	1.21E+06	1.12E+07	7.90E+05	6.99E+05	3.68E+05	5.71E+05	1.84E+06	2.23E+06	1.83E+06	1.29E+06	7.57E+05	2.13E+06	8.44E+05
Tyr-Ala (tyrosylalanine)/Ala-Tyr (alanyltyrosine)	1.34E+06	2.07E+06	2.65E+06	2.79E+06	3.29E+06	5.19E+06	1.06E+06	1.87E+06	3.25E+06	1.87E+06	2.85E+06	1.93E+06	2.37E+06	2.12E+06	3.58E+06	3.33E+06	2.92E+06	3.09E+06	2.52E+06	2.69E+06	2.27E+06	1.67E+06	2.00E+06	1.87E+06	2.48E+06	1.40E+06	1.13E+06	1.59E+06	1.55E+06	1.65E+06	2.11E+06	1.47E+06	5.01E+06	1.39E+06	1.92E+06	1.50E+06	2.23E+06	2.18E+06	3.04E+06	1.35E+06	1.08E+06	1.43E+06	1.93E+06	1.95E+06	2.08E+06	1.55E+06	1.55E+06	1.86E+06	2.33E+06
Xanthurenic acid	1.17E+06	4.30E+05	4.39E+05	5.53E+05	7.10E+05	5.84E+05	6.47E+05	3.22E+06	1.19E+06	1.01E+06	9.29E+05	1.03E+06	4.80E+05	4.84E+05	5.08E+05	4.35E+05	6.58E+05	6.56E+05	4.74E+05	5.10E+05	6.38E+05	4.24E+05	4.30E+05	7.74E+05	3.39E+05	1.04E+06	6.40E+05	5.69E+05	4.67E+05	6.27E+05	1.16E+06	5.40E+05	1.62E+05	4.24E+05	2.32E+05	4.07E+05	3.47E+05	1.87E+05	2.24E+05	3.67E+05	2.90E+05	5.85E+05	2.27E+05	2.08E+05	4.06E+05	4.35E+05	2.94E+05	4.23E+05	2.47E+05
Disaccharides	2.69E+06	3.07E+06	2.65E+06	2.93E+06	3.53E+06	3.39E+06	1.11E+05	1.26E+06	8.48E+04	1.00E+00	2.02E+06	1.21E+06	3.59E+06	3.33E+06	2.58E+06	2.07E+06	3.40E+06	2.18E+06	2.25E+06	3.63E+06	4.45E+06	3.33E+06	4.21E+06	4.67E+06	5.05E+06	4.69E+06	3.19E+06	5.79E+06	4.72E+06	3.92E+06	3.28E+06	4.62E+06	2.99E+06	3.15E+06	4.55E+06	1.64E+06	3.28E+06	4.03E+06	3.90E+06	3.07E+06	4.86E+05	2.70E+06	5.05E+06	2.42E+06	2.54E+06	2.28E+05	2.94E+05	1.31E+06	4.20E+06
gGlutamylcysteine	8.58E+05	3.00E+06	3.21E+06	2.01E+06	3.86E+06	5.73E+06	3.16E+05	3.03E+05	6.04E+05	8.86E+05	2.49E+06	9.43E+05	8.67E+05	6.64E+05	7.66E+05	7.46E+05	1.52E+06	3.19E+06	6.55E+05	6.24E+05	1.84E+06	1.74E+06	7.83E+05	1.14E+06	2.76E+06	6.61E+05	4.86E+05	1.01E+06	1.28E+06	1.62E+06	1.27E+06	2.82E+05	3.33E+07	4.59E+05	3.42E+06	3.01E+06	1.31E+06	1.53E+06	2.80E+06	4.33E+05	4.89E+06	8.77E+05	3.34E+05	1.88E+06	3.18E+05	1.38E+06	5.06E+05	8.39E+05	1.01E+06
Indolelactic acid	7.77E+04	1.06E+05	5.08E+04	9.18E+04	7.84E+04	6.52E+04	1.81E+05	2.81E+05	2.64E+05	3.82E+05	1.59E+05	2.08E+05	8.30E+04	6.86E+04	8.11E+04	8.28E+04	7.19E+04	6.20E+04	1.49E+05	1.03E+05	1.07E+05	1.34E+05	1.25E+05	1.25E+05	1.04E+05	8.56E+04	1.10E+05	1.14E+05	8.07E+04	1.92E+05	2.52E+05	1.21E+05	3.03E+04	5.65E+04	3.69E+04	7.93E+04	5.20E+04	6.78E+04	6.61E+04	5.68E+04	9.17E+04	1.67E+05	9.19E+04	7.16E+04	9.43E+04	1.20E+05	8.59E+04	1.00E+05	6.19E+04
[truncated: 1 more columns]
